# Supplementary material for: Pan-RAF inhibitor exarafenib targets BRAF class II/III NSCLC and reveals ARAF-KSR1 resistance and combination strategies
Source: Nat Commun. 2026 Feb 7;17:2484. doi: 10.1038/s41467-026-69216-3 (PMC12992618; doi:10.1038/s41467-026-69216-3)
Supplement: Supplementary file 4 — Supplementary Data 2 [file 41467_2026_69216_MOESM4_ESM.xlsx]

## Sheet: Supp. Data 2_Co-occuring Mut
	Co-occurring mutation detection rate by BRAF Class, NSCLC
			Class I (n=845)		Class II (n=810)		Class III (n=743)
	Gene	Alteration	# Patients	Percent	# Patients	Percent	# Patients	Percent
	HRAS	HRAS G13R	1	0.118343	3	0.37037	1	0.13459
	HRAS	HRAS G12D	1	0.118343	0	0	0	0
	HRAS	HRAS Q61L	1	0.118343	0	0	0	0
	HRAS	HRAS Q61R	0	0	1	0.123457	2	0.269179
	HRAS	HRAS G12V	0	0	1	0.123457	0	0
	HRAS	HRAS G13V	0	0	1	0.123457	0	0
	HRAS	HRAS Q61K	0	0	1	0.123457	0	0
	KRAS	KRAS G12D	12	1.42012	16	1.97531	16	2.15343
	KRAS	KRAS G12V	10	1.18343	15	1.85185	23	3.09556
	KRAS	KRAS G13D	9	1.06509	4	0.493827	9	1.21131
	KRAS	KRAS G12C	8	0.946746	42	5.18519	33	4.44145
	KRAS	KRAS G12R	7	0.828402	8	0.987654	4	0.538358
	KRAS	KRAS Q61H	4	0.473373	9	1.11111	7	0.942127
	KRAS	KRAS G12S	3	0.35503	5	0.617284	8	1.07672
	KRAS	KRAS G12A	3	0.35503	7	0.864198	7	0.942127
	KRAS	KRAS Q61R	3	0.35503	1	0.123457	0	0
	KRAS	KRAS G13C	1	0.118343	20	2.46914	14	1.88425
	KRAS	KRAS Q61L	1	0.118343	2	0.246914	1	0.13459
	KRAS	KRAS Q61K	0	0	0	0	1	0.13459
	NRAS	NRAS Q61R	3	0.35503	1	0.123457	5	0.672948
	NRAS	NRAS Q61K	3	0.35503	5	0.617284	4	0.538358
	NRAS	NRAS G12D	2	0.236686	7	0.864198	11	1.48048
	NRAS	NRAS G13R	1	0.118343	4	0.493827	3	0.403769
	NRAS	NRAS Q61L	1	0.118343	4	0.493827	3	0.403769
	NRAS	NRAS G12S	1	0.118343	1	0.123457	1	0.13459
	NRAS	NRAS G13S	1	0.118343	0	0	0	0
	NRAS	NRAS G12V	0	0	2	0.246914	2	0.269179
	NRAS	NRAS G13D	0	0	1	0.123457	2	0.269179
	NRAS	NRAS G13V	0	0	2	0.246914	1	0.13459
	NRAS	NRAS G12A	0	0	1	0.123457	1	0.13459
	NRAS	NRAS Q61H	0	0	1	0.123457	1	0.13459
	NRAS	NRAS G12C	0	0	2	0.246914	0	0
	NRAS	NRAS G12R	0	0	1	0.123457	0	0
		Sum	76	8.99408	168	20.7407	160	21.5343
