# Supplementary material for: Pan-RAF inhibitor exarafenib targets BRAF class II/III NSCLC and reveals ARAF-KSR1 resistance and combination strategies
Source: Nat Commun. 2026 Feb 7;17:2484. doi: 10.1038/s41467-026-69216-3 (PMC12992618; doi:10.1038/s41467-026-69216-3)
Supplement: Supplementary file 7 — Source Data [file 41467_2026_69216_MOESM7_ESM.xlsx]

## Sheet: Fig 2a
	Exarafenib			Naporafenib			Belvarafenib
	Reaction Biology kinome scan			Reaction Biology kinome scan			Reaction Biology kinome scan
	SYMBOL	RESULT		SYMBOL	Result		SYMBOL	Result
	RAF1	99.57		BRAF	99.65		DDR1	99.755
	BRAF	99.45		RAF1	99.485		RAF1	99.445
	ARAF	98.61		DDR1	99.065		BRAF	99.2
	DDR1	97.61		ARAF	98.46		ARAF	99.15
	RPS6KB1	72.625		PRKCZ	94.63		EPHB1	98.415
	INSRR	60.99		LYN	78.995		EPHA7	97.96
	LYN	59.87		RPS6KB1	77.87		EPHB2	97.845
	FER	51.55		DDR2	67.94		DDR2	97.59
	CAMK2A	50.56		DAPK1	64.755		PTK6	97.055
				INSRR	61.92		EPHA2	95.505
				PDGFRB	51.65		CSF1R	95.315
				ERBB4	51.22		EPHB4	94.365
							LYN	89.53
							PRKCZ	84.695
							TEK	84.54
							ABL2	82.38
							EPHA5	77.615
							EPHA6	76.55
							EPHA4	72.6
							RPS6KB1	70.665
							EPHA8	65.88
							LCK	64.885
							INSRR	64.745
							EPHA3	64.305
							MAP3K3	61.285
							TAOK2	59.35
							ABL1	58.875
							EPHA1	57.93
							FLT4	56.695
							ERBB4	53.375
							EPHB3	53.055
							LTK	52.29

## Sheet: Fig 2d
		nM	V600E			G469A			K601E			K601N			L597Q			L597R			T599dup			N486_P490del			V600_K601del insE			BRAF-N486-P490del_K547Q			BRAF-V487-P492del_insA			AGAP3-BRAF			MAD1L+J3:AP31-BRAF
	Vemurafenib	1.00578	107.398	89.4018	98.5939	100.284	98.4172	88.4756	98.9702	101.248	100.532	95.7096	100.472	100.322	105.662	101.21	96.8325	98.0269	102.587	99.6209	93.7317	106.709	103.433	94.9854	101.368	104.082	94.6937	102.448	98.2911	101.067	99.9188	101.544	97.7272	99.2094	105.408	97.9304	108.303	102.117	98.9132	95.9527	105.178
		3.17827	105.075	96.3382	88.6545	102.289	99.1005	95.6995	106.732	100.162	95.5787	98.5389	98.6866	99.324	104.032	92.9567	103.717	101.421	100.034	99.8115	102.195	106.113	100.271	102.594	105.278	101.573	92.4262	104.011	100.869	102.057	105.246	99.839	104.182	100.543	100.33	95.4856	100.97	105.524	101.632	102.02	99.1591
		10.0433	104.572	103.662	88.2807	104.663	97.7487	91.4257	102.012	100.74	101.296	94.1594	99.9802	99.0638	97.2545	102.567	96.3204	101.789	106.192	101.477	98.6254	103.558	100.52	106.639	103.115	105.246	91.4904	97.2596	95.3843	100.755	101.737	102.211	103.007	105.303	102.666	95.7727	99.5752	104.187	97.2481	96.7174	99.5913
		31.7369	90.4684	90.7877	88.274	105.269	104.212	101.796	103.072	101.586	98.0319	104.251	100.451	103.328	98.346	103.741	101.437	99.9903	104.064	97.5116	105.544	105.967	102.587	109.119	102.861	107.386	83.5684	95.2454	90.3188	100.925	104.119	100.165	107.662	107.766	107.421	99.7638	100.038	105.366	100.274	105.411	104.261
		100.289	80.1215	69.4144	65.8478	110.581	111.324	99.8689	96.977	93.0206	96.6094	98.3392	100.383	100.251	104.587	97.331	103.581	99.6695	100.205	100.145	104.583	101.028	103.897	103.402	110.024	107.359	83.6689	86.3021	87.2126	103.567	105.665	100.506	102.022	110.364	105.719	96.2118	105.27	106.563	103.517	95.5584	102.009
		316.912	35.8056	33.9984	34.2093	95.7674	91.6806	90.7546	83.3125	84.5291	87.6442	98.3996	97.7459	104.646	97.2662	102.512	105.207	96.2942	95.1145	97.1527	98.6725	101.312	102.424	109.919	105.065	113.49	63.1817	71.9005	68.6389	96.9203	108.574	101.259	103.652	99.4708	105.233	101.369	107.625	107.083	101.938	103.105	102.197
		1001.44	9.9755	8.2024	8.4808	45.0052	50.974	42.4552	60.6131	64.3617	62.4922	92.953	96.9351	97.9992	101.233	104.366	101.002	80.155	80.716	80.2849	78.4578	80.472	80.5275	105.888	100.856	101.089	30.1032	35.6876	31.788	101.621	104.547	101.553	92.6636	100.314	98.3033	98.802	99.2777	98.6571	105.204	103.839	104.707
		3164.56	1.8096	0.7768	1.2865	14.7019	16.1741	13.8989	20.3428	15.5041	18.9089	70.4121	73.8268	73.0556	92.044	80.5115	83.3875	10.9763	11.8766	10.3097	25.0521	30.1367	24.6121	93.6109	96.1457	98.2664	8.0911	8.8043	8.8892	98.6281	104.398	96.2626	70.4265	66.2239	67.8373	90.5685	97.1133	94.248	104.892	102.412	95.5711
		10000	1.0077	0.9672	0.7768	4.9831	5.8726	6.1518	0.7187	0.6365	0.6675	10.1107	12.6859	10.767	30.9902	24.6414	30.4659	0.0664	0.0883	0.1002	1.8635	2.0928	1.867	60.2231	53.6596	47.846	1.4716	1.7041	1.8201	79.9354	86.7576	84.0397	19.7877	20.5083	21.152	86.2873	88.1263	80.8259	67.7534	60.0629	63.6096
		nM	V600E			G469A			K601E			K601N			L597Q			L597R			T599dup			N486_P490del			V600_K601del insE			BRAF-N486-P490del_K547Q			BRAF-V487-P492del_insA			AGAP3-BRAF			MAD1L+J3:AP31-BRAF
	Exarafenib	1.00578	107.733	82.3266	100.015	97.0686	99.8376	87.0538	107.437	101.82	110.918	109.815	116.133	112.156	110.412	114.758	110.82	102.488	104.036	98.9667	97.8744	99.0455	103.504	100.765	102.89	103.042	103.352	98.6078	110.723	91.187	99.0102	102.933	106.392	122.311	113.51	99.0765	109.797	109.665	101.398	105.038	101.871
		3.17827	88.9712	90.1654	100.869	102.36	97.0945	85.4031	103.573	111.033	106.61	112.56	115.281	114.944	110.858	115.548	114.605	92.7356	91.7238	85.6507	103.067	103.843	101.846	91.8447	86.6442	93.8357	101.427	99.7746	101.397	90.4942	95.5729	97.0904	113.867	114.281	102.562	105.191	108.672	107.752	106.451	101.448	102.068
		10.0433	97.9137	91.526	89.2736	99.4882	96.0919	82.5302	100.143	102.81	104.573	110.23	116.243	114.843	104.1	100.309	104.404	31.5456	33.1294	28.9291	104.683	102.257	101.402	74.9183	75.5828	82.917	83.2772	88.2696	92.8165	75.2498	84.0262	83.4401	103.335	97.4512	95.4316	101.52	104.633	104.869	106.808	101.369	102.467
		31.7369	78.8192	71.139	79.8172	74.9693	74.1332	65.4375	80.5001	86.2131	91.0136	108.248	111.678	103.174	62.6003	52.5758	57.075	2.2048	2.6235	2.5227	99.3002	102.409	101.252	61.9844	61.3309	65.1903	63.7261	71.7794	73.2288	60.2291	65.1186	62.9838	70.5592	70.6793	74.3644	94.3322	97.8832	92.6193	106.434	97.2713	109.281
		100.289	39.9726	39.5947	47.3203	46.9522	48.8429	41.7153	33.2452	31.9605	33.2198	61.325	60.7868	56.9314	7.8727	7.4454	8.5947	0.4561	0.5971	0.6121	85.6414	90.2706	83.546	33.5419	36.5368	32.8385	22.3884	26.1274	24.8912	28.9343	29.408	31.445	34.6657	36.3996	39.924	65.9409	62.4859	58.698	100.773	94.4989	97.9615
		316.912	13.8708	12.7147	13.2211	13.0854	15.3062	12.7474	1.2356	1.1918	1.3273	2.4236	2.66	2.2422	3.4165	3.6487	3.5427	0.1661	0.208	0.1832	29.3258	36.4747	27.8285	3.8138	4.6515	3.5558	3.2564	3.6371	3.6172	4.1711	4.4262	4.5309	8.3471	7.4164	7.4872	14.7229	14.7215	12.359	59.2371	51.6167	44.2406
		1001.44	1.7006	1.6176	2.2149	6.3326	6.9405	6.778	0.4274	0.4589	0.5273	0.4459	0.3621	0.5117	2.5213	2.5242	2.6651	0.0694	0.1123	0.0943	2.887	2.9652	3.0749	0.7369	0.8108	0.9682	1.9695	2.2028	2.2073	1.0205	1.0493	0.9537	2.126	3.329	3.0087	6.075	5.8511	5.4958	3.919	3.5671	3.6952
		3164.56	0.7633	0.665	0.6423	2.5024	2.9418	2.8151	0.1642	0.2176	0.2512	0.1143	0.1586	0.161	1.2153	1.408	1.4044	0.0489	0.0544	0.0534	0.7812	1.0276	0.9265	0.38	0.4161	0.4363	0.9218	1.1424	0.9494	0.5938	0.6103	0.5327	0.8147	0.843	0.8781	3.911	3.8255	3.7611	1.2535	1.3801	1.2113
		10000	1.0281	0.6729	0.5064	2.1997	2.6331	2.2952	0.0672	0.071	0.0765	0.0351	0.0233	0.0248	0.4591	0.4786	0.5469	0.0251	0.0336	0.0183	0.3525	0.2891	0.322	0.3228	0.3	0.2295	0.3072	0.3004	0.3558	0.2025	0.2405	0.2494	0.3453	0.4279	0.4402	1.1748	1.2324	1.2978	0.3263	0.3232	0.3481
		nM	V600E			G469A			K601E			K601N			L597Q			L597R			T599dup			N486_P490del			V600_K601del insE			BRAF-N486-P490del_K547Q			BRAF-V487-P492del_insA			AGAP3-BRAF			MAD1L+J3:AP31-BRAF
	Belvarafenib	1.00578	97.5151	96.2353	104.157	98.878	86.1488	82.4055	106.548	109.194	113.068	110.715	104.433	109.033	110.905	106.632	107.001	103.131	102.868	97.2262	105.809	102.889	99.0484	101.149	107.93	105.437	98.5291	102.881	102.274	96.3711	106.079	101.188	105.888	101.331	99.4889	107.582	114.306	113.667	99.9123	106.997	103.833
		3.17827	99.4604	95.2494	104.906	101.683	90.3702	85.9108	107.423	105.626	109.719	106.871	112.078	112.798	120.345	121.464	110.514	91.9369	93.0265	87.1821	107.188	99.6802	98.0645	95.673	92.9551	104.08	87.2746	96.8383	98.2174	90.9172	109.517	100.848	98.6621	97.0302	92.452	105.177	112.84	110.116	104.451	109.967	108.684
		10.0433	75.578	89.2981	89.7272	65.6023	62.3571	59.7455	107.265	113.117	102.995	109.802	110.296	107.385	113.209	111.54	108.478	30.7611	30.1723	29.5482	101.874	101.856	98.9055	80.1712	71.9385	82.3358	85.0331	93.5551	90.133	86.5938	95.645	91.5325	76.8412	78.5124	78.907	107.025	113.158	109.198	108.757	104.367	108.156
		31.7369	58.9398	58.0054	57.9033	47.9494	48.8539	47.3797	98.3773	97.5867	98.7034	107.108	112.809	114.243	71.7486	67.7293	74.6306	5.4567	6.0381	5.5587	103.36	106.043	96.1588	39.0607	40.7301	35.0805	73.9135	74.9357	71.82	71.1157	75.3828	72.7477	42.4787	42.0731	43.7298	98.9043	100.29	102.562	107.539	99.3172	104.812
		100.289	26.2266	26.6106	29.6183	15.4508	16.3553	14.9799	57.3287	55.8622	60.0926	82.0689	85.0265	81.8761	13.0172	11.0177	12.3022	1.091	1.0246	1.0957	91.0595	97.5784	88.5198	2.4429	3.5606	3.0008	33.5058	39.833	38.4896	34.5429	37.311	36.8962	7.4586	5.8479	9.3068	69.2931	70.3167	66.0167	98.4393	101.046	97.6871
		316.912	5.2302	4.1042	4.7182	5.5277	6.0191	6.1128	2.14	1.721	2.3772	6.9896	6.9317	5.5935	3.6312	3.7959	4.1231	0.1102	0.1972	0.3401	49.8128	58.0579	47.8647	0.8595	0.8569	0.9694	3.8381	4.5237	4.4911	2.6235	3.1355	3.0933	2.1321	2.595	2.9915	14.8004	13.8488	12.585	58.7229	52.0002	50.0897
		1001.44	11.7449	11.6169	15.4628	5.0916	5.0358	5.4611	0.4907	0.5447	0.6489	0.4103	0.4509	0.5437	2.1567	2.2753	2.6205	0.0622	0.0878	0.1905	5.1678	7.3196	5.8862	0.5974	0.6294	0.6737	1.8781	2.1477	2.1969	0.951	1.0784	0.8589	1.5144	1.5706	1.153	5.9498	5.6882	5.6012	3.3991	3.2655	3.2497
		3164.56	4.4752	3.7202	3.4706	4.9559	5.2861	5.3378	0.3198	0.3204	0.4735	0.1627	0.2694	0.3309	1.6828	1.9594	2.0353	0.0313	0.0682	0.1734	1.9459	2.0529	2.1312	0.4513	0.5231	0.7373	1.6418	1.7278	1.6895	0.6332	0.9117	0.8728	0.9324	0.8985	0.7631	4.5099	4.6336	4.8048	1.6137	1.6588	1.803
		10000	1.4483	1.4353	1.941	4.5418	5.1392	4.8648	0.226	0.307	0.4035	0.1002	0.1721	0.2739	1.6531	1.8099	1.5935	0.0224	0.0711	0.1347	1.5324	1.4452	1.5767	0.4386	0.4686	0.4564	1.3515	1.4085	1.5076	0.561	0.7082	0.6673	0.7517	0.7958	0.7837	4.1972	4.5292	4.2493	1.4488	1.4597	1.6032

## Sheet: Fig 2e
		nM	G12C			G12C-H95D			G12C-H95Q			G12C-R68S			G12C-Y96C			G12C-Y96D			G12C/F7			G12D			G12L			G12R			G12V			G13C			G13D			G13E			G13R			Q61K
	Sotorasib	1.00578	104.973	97.4053	94.7948	90.6701	89.1592	90.7369	94.392	102.869	92.5114	96.1365	102.985	94.6656	91.187	101.366	88.1982	94.1218	92.898	89.1224	105.088	100.206	96.6354	93.1486	99.877	91.1553	104.62	101.481	99.5184	92.6416	95.7901	90.5932	98.4481	100.103	103.03	97.2371	91.1162	96.5177	98.9466	105.189	96.2717	104.165	103.103	101.083	95.8374	95.5566	94.293	95.174	89.7271
		3.17827	105.425	99.405	92.6776	93.492	86.4822	88.7065	102.863	96.8874	91.8142	99.557	97.7619	90.9651	95.0411	91.9517	88.7399	101.522	93.5808	89.7596	105.594	93.1629	98.8754	97.9822	97.7991	92.6038	99.4725	101.733	96.4041	94.4366	93.5737	86.3764	100.244	100.428	98.5215	91.8163	94.2642	95.7092	105.224	99.3583	92.0868	100.751	94.658	95.4976	95.797	96.0896	92.2937	89.4306	92.2073
		10.0433	99.8335	92.9929	91.0641	93.3603	87.3872	89.7059	86.5763	89.7862	80.0075	90.7045	93.4741	92.1945	101.806	95.7419	89.7068	103.151	95.0262	93.1969	105.597	98.1499	100.285	96.2173	101.771	91.1936	97.8982	95.0256	92.1491	82.9815	90.041	77.684	96.4706	99.8471	95.5507	88.7582	86.0424	93.3694	96.9363	96.8906	100.505	97.2535	93.5699	91.5413	104.753	102.179	94.621	78.7767	76.1935
		31.7369	95.8312	88.6599	87.1203	84.5457	78.2268	85.8152	54.5175	56.9456	49.4505	102.786	99.0208	95.2241	94.5992	90.5105	91.709	100.862	94.8443	92.3231	115.168	106.719	99.4348	101.613	102.266	90.0519	101.956	106.194	98.0096	102.043	101.795	91.2816	97.0739	93.7363	99.1211	97.6802	88.5099	92.774	98.4913	95.2616	100.569	101.899	101.309	93.5093	104.002	98.4489	97.4262	87.3883	101.933
		100.289	68.0858	61.9464	61.5377	63.3686	63.3741	63.2045	15.5614	16.7618	15.6632	95.2883	96.9813	93.7159	96.1657	102.554	93.8449	97.7733	96.4361	98.8929	109.712	105.898	103.015	99.8795	98.5288	92.1401	104.454	105.099	101.322	98.8378	102.842	88.0967	97.1021	95.5432	96.5444	90.0234	91.9171	94.8117	94.9909	105.569	89.1579	98.1861	101.216	96.9498	105.074	105.824	99.6804	91.3733	91.0469
		316.912	13.6105	12.2252	12.2497	18.6352	16.5573	18.6479	2.8346	2.6771	2.5134	95.0798	93.166	91.4904	99.5192	93.1813	93.0203	104.646	97.0084	93.7806	109.404	101.597	93.7732	100.283	97.6954	87.8266	100.365	104.677	95.33	103.062	107.238	87.8034	96.0222	100.621	98.2096	89.8725	96.9849	96.1133	94.8837	103.425	91.4597	105.327	98.1045	95.4683	107.584	101.339	97.6665	85.481	104.355
		1001.44	0.4029	0.2871	0.3653	1.9193	1.906	1.7693	2.1569	2.1887	1.9526	68.4152	70.0669	69.0516	85.1893	102.183	97.9024	101.664	104.527	100.83	97.1354	96.3151	96.0461	101.669	101.966	94.8048	98.8533	105.363	90.5476	92.3733	105.822	90.4853	98.8667	97.509	102.936	96.0894	90.488	98.3512	98.1734	93.0584	94.4829	101.844	98.5825	99.8572	102.805	104.038	101.474	95.533	100.339
		3164.56	0.0845	0.0762	0.0811	1.4591	1.4507	1.4833	2.2336	2.0007	1.9843	17.9768	21.1498	21.6014	97.0983	100.881	95.1807	111.172	99.2508	97.4081	106.028	97.6033	94.7959	107.016	102.14	94.6475	97.6174	102.199	97.7864	99.2849	104.622	98.2998	98.7055	99.0404	104.496	89.2954	91.2089	92.1179	100.241	98.7019	95.519	105.861	102.106	102.419	106.444	110.928	100.294	101.201	101.347
		10000	0.0529	0.0706	0.0532	1.4627	1.4225	1.3337	2.1415	2.0582	1.8907	1.2246	1.1601	1.2893	69.01	75.0627	68.2845	97.8801	96.14	90.1765	92.2911	88.5341	89.1237	98.9106	99.7191	91.8917	87.968	86.135	78.873	71.4	76.6284	71.2333	84.5025	85.4619	87.0683	68.4645	63.6493	67.6335	99.4973	105.705	104.963	97.2119	98.8522	95.564	103.495	97.2875	91.5563	83.1022	83.591
			G12C			G12C-H95D			G12C-H95Q			G12C-R68S			G12C-Y96C			G12C-Y96D			G12C/F7			G12D			G12L			G12R			G12V			G13C			G13D			G13E			G13R			Q61K
	Exarafenib	1.00578	109.544	97.9392	93.3165	96.6527	102.175	94.7072	94.9681	100.161	96.0891	102.038	95.9437	101.254	95.9133	99.1101	96.7044	95.5971	101.191	94.8784	95.1718	106.702	98.4873	94.5448	97.336	93.341	99.1133	107	104.689	110.121	96.2185	101.912	102.546	98.0709	100.35	101.82	99.2304	101.518	102.31	98.0724	94.7567	113.093	102.895	101.585	96.9706	94.1362	99.4686	98.3967	92.8577
		3.17827	105.964	100.735	92.3799	95.7669	98.734	96.5813	101.296	102.725	92.6965	104.724	97.0728	101.983	103.466	94.8073	100.093	102.096	98.8995	100.427	106.86	103.034	98.2322	97.7577	98.0932	92.6273	101.287	100.305	104.771	118.611	103.773	107.975	107.894	103.003	100.914	103.709	100.806	101.646	94.8713	98.5482	100.458	106.317	102.002	100.336	104.382	97.1295	99.3596	101.544	101.608
		10.0433	109.887	104.09	94.7538	102.842	109.313	96.9223	99.8527	105.386	91.1811	103.144	99.1475	103.337	105.681	109.727	101.273	94.0226	100.83	94.1785	105.891	111.382	103.361	98.9922	98.2651	93.1385	106.265	107.156	112.397	122.209	112.697	115.744	104.442	107.828	101.311	103.544	104.812	103.966	98.7741	91.712	104.525	109.446	108.301	103.667	101.008	97.8193	103.283	104.147	106.2
		31.7369	109.188	105.317	96.5899	94.0763	94.4452	99.343	96.0162	95.351	86.7649	92.6052	96.036	100.568	104.216	96.6902	99.8855	96.689	94.5502	85.5336	106.745	116.477	99.2466	101.64	99.7777	92.9598	102.249	97.3793	100.578	115.615	105.895	101.877	106.253	105.456	101.169	110.793	101.267	103.274	96.8409	98.2777	90.762	108.613	109.052	96.4197	92.5558	89.3875	87.0324	97.913	93.7568
		100.289	105.587	101.257	90.5024	81.0685	89.089	78.9123	78.2313	78.4969	77.1354	55.6954	54.5353	58.7153	95.7551	100.01	95.9	63.2001	72.2256	64.304	101.617	113.539	103.169	89.8011	87.3564	85.5245	77.8066	79.0703	79.3752	77.261	79.2754	75.0912	97.3701	94.143	97.4098	96.5118	95.8071	102.046	96.617	104.292	99.0596	94.8035	90.1764	80.5493	63.6089	61.3668	65.5606	57.6941	49.4329
		316.912	54.2606	53.1453	50.0702	38.3001	40.7407	39.4509	43.9685	43.0755	40.3636	21.0091	20.9214	24.1301	73.6254	72.2392	75.564	34.6292	37.3945	35.3378	90.5594	97.4126	83.9323	51.8475	50.3964	46.5061	25.37	22.9092	23.9668	28.0188	26.288	27.2417	62.0985	61.6944	64.1517	79.8875	79.8497	77.3911	91.1827	86.3466	84.1599	45.9097	43.3017	41.4043	31.7818	28.1142	29.7256	10.3717	9.8652
		1001.44	10.5501	9.5433	8.5976	9.2513	9.5053	8.9581	9.4479	9.2361	8.7006	2.8781	2.646	3.6611	22.9398	25.0689	24.1417	11.2386	12.2469	11.0531	35.9599	35.922	36.0018	13.4528	12.8685	13.3622	4.3672	4.366	4.3864	7.4266	7.6142	8.2825	18.9106	18.1355	22.2958	53.207	53.4184	54.0557	64.4949	74.3053	71.689	10.0642	9.0592	9.2527	10.0868	9.3551	10.3485	0.4364	0.3657
		3164.56	0.1195	0.0928	0.0797	1.3876	1.4362	1.2481	1.582	1.2877	1.4131	0.8945	0.9455	1.0964	2.2413	2.809	2.6869	1.078	1.2323	1.0978	0.2363	0.2601	0.3128	0.4669	0.518	0.5017	0.3661	0.2856	0.279	2.6616	2.5443	2.7717	0.7996	0.6903	1.4477	5.9223	6.0213	5.9138	3.1245	3.3614	3.8753	0.6589	0.6737	0.5171	0.4373	0.509	0.4556	0.0856	0.1016
		10000	0.0474	0.0412	0.0435	0.5089	0.503	0.5086	1.1105	0.9499	0.975	0.349	0.3582	0.3575	0.308	0.2929	0.2755	0.7014	0.7592	0.6961	0.0847	0.0739	0.0644	0.1264	0.1099	0.1293	0.1083	0.1503	0.1251	1.5738	1.4308	1.5953	0.1496	0.1358	0.1252	3.311	3.2083	3.2009	1.4975	1.621	1.2464	0.122	0.1345	0.1526	0.2921	0.3151	0.3363	0.0679	0.0801
[truncated: 7 more columns]

## Sheet: Fig 3a
			AALE									HCC364									NCI-H2405									NCI-H1755									NCI-H1395									NCI-H2087
	Vemurafenib	nM	replicate 1			replicate 2			replicate 3			replicate 1			replicate 2			replicate 3			replicate 1			replicate 2			replicate 3			replicate 1			replicate 2			replicate 3			replicate 1			replicate 2			replicate 3			replicate 1
		4.57247	104.484	104.165	103.571	102.923	93.9012	97.5806	99.6432	97.9403	103.049	102.556	100.9	102.793	99.6076	104.02	87.1979	108.452	111.341	110.795	100.391	101.248	108.366	101.453	114.296	114.4	100.731	101.191	101.712	103.416	107.164	105.908	102.994	111.776	97.6048	102.882	111.581	104.049	84.4014	92.6674	109.55	107.494	103.487	110.312	100.8	107.217	109.061	104.299	100.684
		13.7174	101.268	105.403	104.723	91.7339	94.2036	97.8326	99.3026	101.979	102.027	94.6203	98.851	97.9621	79.9252	104.144	103.162	109.795	97.1446	111.989	102.406	101.712	104.363	108.561	109.278	108.711	75.1827	104.389	104.753	108.255	103.644	108.545	120.226	124.085	99.6008	112.217	107.072	98.5856	101.507	95.5757	97.8564	106.475	100.321	114.286	105.834	100.066	95.968	102.462	96.5575
		41.1523	108.75	107.786	107.069	89.4657	92.3891	99.496	104.022	99.108	106.747	97.5855	97.2496	97.1377	91.9529	102.819	93.317	104.961	106.776	108.526	99.8393	104.255	107.342	84.4002	113.28	89.2982	77.5086	87.6963	111.512	110.144	106.085	105.877	124.884	133.6	106.72	110.201	118.476	112.27	105.394	98.6122	105.731	98.2835	115.78	118.225	95.7908	105.999	108.635	101.242	93.1034
		123.457	110.481	108.75	110.633	97.5806	98.4375	105.796	104.557	107.914	110.298	88.8594	89.7246	91.8857	84.953	82.0376	93.9329	87.9025	95.7277	99.5154	102.854	100.727	108.116	109.771	114.968	115.774	102.342	107.575	106.279	106.749	103.894	107.414	124.285	119.228	100.532	114.445	111.952	110.467	111.98	98.8281	106.014	107.392	105.966	104.098	109.318	102.396	110.266	96.8738	97.1048
		370.37	108.308	115.385	114.798	104.486	107.863	115.675	115.261	114.823	122.705	69.6736	70.8509	71.2173	76.4252	76.7604	78.2492	76.8174	82.1608	81.9478	102.278	100.491	105.282	89.2832	99.9303	90.5824	76.915	109.489	111.415	110.207	110.04	107.756	112.442	120.825	97.3387	116.62	113.278	103.89	105.475	102.951	111.939	107.392	121.213	116.221	102.846	104.953	104.14	96.7433	95.7944
		1111.11	111.654	113.806	114.117	112.45	124.798	123.034	125.916	128.008	130.149	41.3614	46.2706	45.1205	45.3464	47.6459	48.3163	51.2672	52.9063	54.7677	91.92	94.7748	97.5464	106.949	111.22	114.998	97.5086	99.9192	104.559	100.768	100.498	100.208	108.383	98.8024	91.8164	93.5997	102.298	91.1068	113.187	111.204	109.449	116.391	97.1021	116.629	116.542	104.451	122.498	86.9682	85.462
		3333.33	91.7065	92.0832	90.0406	109.677	114.516	117.187	117.84	102.222	117.888	19.536	18.9253	20.5742	27.3242	26.0224	27.8231	27.2079	30.3843	28.0691	75.8975	77.5868	81.2395	95.6446	97.6008	100.632	82.4995	86.2427	86.8484	93.1886	94.6838	90.7694	100.333	92.7478	90.1531	81.082	94.1301	89.8868	113.187	118.275	116.494	110.312	96.7965	115.916	109.167	113.174	114.521	87.5104	85.3968
		10000	57.4555	62.9314	60.6208	64.6673	79.9899	77.369	88.8907	93.6588	84.5605	3.76665	4.22805	4.07878	3.4636	4.35223	4.16515	6.88069	5.08412	5.23229	44.1822	43.974	44.1059	54.8333	60.2837	60.2837	49.15	52.1179	50.1676	76.3264	75.3504	76.0772	77.3786	77.0459	75.9814	61.5629	69.36	72.3303	82.9776	88.7739	85.5147	91.3969	85.5218	93.3326	88.7093	90.553	97.1477	81.4054	80.9385
		30000	0.579458	1.26032	1.07924	4.53628	5.04033	3.42743	7.20076	6.42232	8.07656	0	0	0	0	0	0	0	0	0	21.1076	21.4337	21.4823	22.0707	23.3848	22.444	19.253	21.0943	23.0567	2.014	2.37741	1.56752	4.25817	5.52229	4.12511	4.64991	5.07425	4.54382	51.7535	57.5498	54.2906	30.8467	33.5975	32.1711	30.4916	32.9026	31.9453	23.0215	23.375
			AALE									HCC364									NCI-H2405									NCI-H1755									NCI-H1395									NCI-H2087
	Exarafenib	nM	replicate 1			replicate 2			replicate 3			replicate 1			replicate 2			replicate 3			replicate 1			replicate 2			replicate 3			replicate 1			replicate 2			replicate 3			replicate 1			replicate 2			replicate 3			replicate 1
		4.57247	100.398	98.9467	102.107	99.4651	102.904	105.38	93.3312	104.004	104.004	100.253	100.887	101.151	104.233	109.547	106.702	103.63	103.1	100.843	75.2047	73.6016	71.9703	81.4573	93.9406	85.6424	83.7533	81.2467	82.7056	115.596	105.854	110.039	112.967	110.625	116.983	109.959	124.743	122.957	99.7391	104.671	101.597	115.628	113.274	113.008	107.45	103.138	107.656	101.913	104.054
		13.7174	102.762	104.869	112.85	112.762	105.747	105.747	109.269	103.143	104.196	101.446	105.929	105.542	107.16	110.054	108.991	106.802	104.973	103.844	66.8605	59.8752	56.6196	76.2368	81.1697	71.6779	75.4377	72.7321	74.0849	124.994	112.028	118.408	111.378	122.253	126.603	116.304	126.283	112.053	99.9088	105.105	99.0978	113.307	114.235	108.897	114.261	114.398	121.072	109.907	104.536
		41.1523	98.9233	103.675	107.958	111.386	115.375	107.993	111.423	105.823	111.184	101.274	101.904	106.38	110.495	110.577	114.085	103.887	104.143	97.6034	53.9586	54.362	53.0456	66.9319	65.7526	64.674	60.7029	58.2493	59.2175	107.706	104.482	103.041	105.605	112.8	112.047	108.357	118.152	125.051	103.002	111.396	109.095	122.126	118.313	111.682	111.968	117.136	118.471	111.437	113.348
		123.457	108.497	113.927	113.365	112.303	118.906	116.842	114.103	117.693	109.939	100.968	99.6939	103.308	96.0809	99.5558	101.436	95.2952	96.8255	93.2948	38.1408	39.535	37.6489	48.0489	50.278	50.4362	48.0902	46.7639	44.6154	77.3839	79.8537	76.2863	76.9102	81.4278	73.9822	79.9589	76.7557	75.6468	103.596	108.189	113.923	109.461	108.93	112.71	104.267	116.212	111.489	116.864	116.393
		370.37	118.655	121.183	121.089	126.288	124.82	123.445	118.22	116.161	115.539	79.9735	82.9822	77.1865	83.416	87.0462	84.0864	78.6504	79.0607	76.1627	31.7429	34.5031	32.0614	37.2627	40.8006	39.3912	36.2997	34.9204	36.3395	47.4731	57.4205	46.5127	46.2075	44.5343	52.3982	56.2423	51.2526	49.9589	110.641	113.678	114.055	108.466	107.438	111.052	99.6463	105.225	106.697	91.9917	91.771
		1111.11	127.081	126.215	133.378	122.657	122.565	131.23	121.65	124.57	132.961	45.5227	48.5244	43.5591	44.1459	47.2365	47.678	44.9248	44.01	43.9416	27.9778	29.6516	27.9353	30.5034	32.6031	31.8984	29.9072	29.8939	29.0318	24.9028	27.1667	24.354	24.2889	32.0691	25.4601	22.6078	25.2567	31.3552	104.077	101.484	106.265	92.5177	92.4845	92.7829	89.5494	90.9184	88.2487	75.064	71.3474
		3333.33	94.4995	100.468	100.655	101.895	113.587	111.432	102.234	98.5003	103.669	20.3409	18.2612	19.3907	12.128	12.0217	11.8582	11.4043	9.97663	11.5582	23.3209	24.195	23.8305	23.5283	23.8303	23.7009	21.4058	22.2944	22.374	8.23233	9.53579	8.78115	7.0552	8.89568	10.4016	11.0267	10.4723	10.9035	81.2638	75.6712	80.2452	61.3506	62.3121	58.0349	68.1574	68.6709	65.9327	53.4666	51.0993
		10000	72.9188	79.0513	80.1046	85.8933	83.0964	86.6269	82.8972	80.7913	80.4084	8.29541	8.17928	8.01389	5.52982	5.0556	4.94931	4.70192	5.33455	5.00114	20.9075	19.853	17.7015	14.9425	17.0566	16.5676	14.5225	15.252	14.244	0.686003	1.30341	0.480186	0.529806	1.78473	1.28277	0.862407	1.23205	0.924021	47.4442	46.6992	42.3515	37.2126	36.45	35.6211	36.9081	38.6537	38.3457	23.4982	23.0518
		30000	40.5477	43.2863	45.4397	41.9685	44.4444	42.9772	37.4761	44.1289	51.3561	1.50026	1.00408	1.18355	1.44173	1.56437	1.58072	1.6585	1.29089	1.29089	17.6626	17.1176	16.8841	11.0163	13.1016	11.419	12.6127	11.5252	11.8966	0	0	0.068592	0.111552	-0.13945	0.61351	0.123213	-0.06158	0.061599	42.9833	41.3423	39.7391	29.7193	35.1569	30.2498	26.9481	35.5391	32.4929	15.7892	14.3096
			AALE									HCC364									NCI-H2405									NCI-H1755									NCI-H1395									NCI-H2087
	Belvarafenib	nM	replicate 1			replicate 2			replicate 3			replicate 1			replicate 2			replicate 3			replicate 1			replicate 2			replicate 3			replicate 1			replicate 2			replicate 3			replicate 1			replicate 2			replicate 3			replicate 1
		4.57247	96.1155	96.7092	95.8517	102.272	107.95	111.141	100.861	102.022	99.7434	100.197	98.3716	98.7147	96.2184	85.3589	89.8305	90.7348	91.6781	89.0754	79.1371	78.5174	75.411	67.8816	74.9255	83.0832	66.042	68.8158	63.3921	116.459	117.251	109.621	109.248	123.517	123.661	121.829	121.151	125.529	102.399	102.352	104.025	87.1163	82.9667	85.2193	95.8353	70.6683	76.8258	109.559	115.103
		13.7174	103.525	101.415	93.7408	108.599	118.767	115.792	100.042	98.0213	97.5055	105.294	101.594	103.6	95.4341	98.4744	85.7066	88.3595	93.5733	109.83	62.8788	64.4339	63.2134	63.1612	58.6361	60.3514	56.1976	50.2291	64.3703	120.705	97.6008	109.117	96.8532	121.787	130.075	118.87	120.904	132.127	105.464	107.53	109.399	92.333	96.0875	110.038	71.5275	78.0072	108.473	113.494	112.296
		41.1523	102.448	102.382	103.218	113.304	113.25	117.415	107.736	99.6548	96.6458	100.607	100.777	95.4921	97.7224	88.1647	94.5123	95.1484	101.693	91.8719	47.0387	50.4189	50.0919	60.1161	62.0614	40.4121	39.8151	37.289	28.6953	78.167	104.367	75	92.3853	107.807	104.276	133.484	91.4286	96.1768	109.352	109.978	112.763	97.9844	123.989	125.056	102.243	77.6134	83.0907	122.758	122.085
		123.457	114.915	112.716	109.374	123.944	125.419	129.367	112.761	109.926	104.77	95.1454	95.1878	91.4841	99.4124	87.7281	92.4018	91.3159	99.1914	90.979	38.5217	36.3544	36.67	37.7138	33.3055	45.3851	33.8218	25.8967	37.8214	51.9674	47.6487	43.5461	68.6764	79.6301	76.3152	64.296	66.6392	59.8561	105.978	106.034	110.604	90.436	112.37	110.078	95.1193	77.685	72.852	117.729	117.362
		370.37	134.11	124.743	121.291	133.462	137.585	138.482	122.166	134.989	124.2	64.8044	65.0202	65.6428	80.0302	75.2109	69.4617	77.5865	73.8804	72.8276	30.0465	32.3811	27.7272	24.583	37.2117	25.7439	23.8288	23.2468	22.2933	34.7649	32.8935	33.9011	45.1838	50.3003	53.9034	45.9198	37.5951	41.9733	98.2866	96.6978	99.6511	96.6408	76.8015	88.5786	73.3532	67.5179	78.9379	90.2435	91.9234
		1111.11	127.536	119.181	114.277	135.488	137.996	134.999	121.996	127.113	125.265	33.5295	32.6805	31.6581	38.1364	37.433	38.5488	41.7216	37.9145	42.4881	24.4116	24.4496	22.8223	22.7789	21.9003	31.5955	21.5751	27.7665	20.6712	24.5441	25.3359	20.0816	24.7178	28.2489	28.5371	27.112	28.407	31.3053	91.9969	88.7539	95.1184	84.8637	90.8312	85.2984	78.8306	76.3246	73.0668	67.3543	72.974
		3333.33	112.584	112.694	113.046	139.264	129.31	132.804	125.696	127.845	125.528	26.1184	25.8001	24.3568	27.0828	21.3094	20.8889	27.7059	21.5908	21.1276	21.9363	23.6512	21.9744	26.6695	27.3127	19.0765	19.8539	19.1357	23.3954	5.39825	5.9021	6.69385	11.6743	20.466	18.0879	22.4871	20.2672	17.2456	86.8193	83.7352	85.5483	77.4733	76.92	78.3033	62.0764	59.9642	65.7279	63.2285	72.7278
		10000	112.606	113.2	113.2	117.314	119.747	125.439	124.839	132.019	123.55	22.1105	22.1317	22.4465	21.4226	17.4362	22.7083	21.8603	20.2768	18.5586	22.9439	23.3432	23.3622	26.3243	28.0657	25.7125	17.6373	22.6029	18.7147	5.18231	5.68616	3.74278	13.2597	11.6022	15.926	16.0123	12.8674	15.889	75.9408	76.9221	79.5202	80.3583	85.8121	85.8121	73.031	67.3747	67.1241	68.6512	64.9138
		30000	91.5641	93.1252	84.7699	106.106	94.0453	92.8555	108.932	111.94	109.964	15.0567	15.9022	16.1958	10.9835	11.1614	10.7652	12.713	10.2956	11.458	21.1645	22.29	20.4877	18.3235	22.7318	19.3118	20.6464	20.3987	20.0149	3.88676	5.47022	2.73509	12.7552	13.6921	9.15206	16.9373	14.779	12.3741	78.9501	77.2773	77.81	79.0541	79.6469	77.0781	63.4725	74.8926	66.1217	51.4254	52.0766
[truncated: 25 more columns]

## Sheet: Fig 3c
		Time (Days)	Vehicle									Exarafenib 1.5 mg/kg BID									Exarafenib 3 mg/kg BID									Exarafenib 10 mg/kg BID									Exarafenib 15 mg/kg BID
	NCI-H2405	0	235	340	365	208	404	239	218	260	463	308	189	488	447	251	220	355	246	233	356	211	283	419	354	236	460	229	188	326	195	365	225	436	244	468	201	281	404	226	241	327	200	488	226	261	363
		3	344	567	547	286	517	371	262	388	532	414	226	599	542	350	268	429	334	245	382	272	346	530	434	301	506	259	209	403	228	419	304	443	274	522	244	291	431	269	261	366	236	553	276	343	408
		5	404	626	609	330	553	485	314	450	688	470	302	663	585	362	280	526	403	303	374	298	443	609	443	336	586	283	221	423	239	435	388	445	289	532	254	316	364	263	255	454	232	513	277	358	431
		7	463	700	694	368	626	609	427	514	891	519	341	743	679	400	395	651	453	341	449	291	562	701	482	389	698	280	239	619	199	398	447	424	309	457	267	279	362	246	213	391	226	452	266	376	416
		10	528	787	870	509	700	668	517	590	1021	550	354	846	760	423	429	756	499	373	497	320	595	788	514	414	739	311	275	633	220	367	452	437	315	518	277	309	368	241	210	402	217	442	226	364	368
		13	545	882	1109	625	894	829	563	708	1470	584	356	977	915	635	497	791	593	390	541	327	678	908	593	410	762	312	279	639	235	383	473	458	328	590	279	332	355	231	199	356	205	395	194	321	300
		17	736	1171	1308	751	1167	1068	619	879	1915	663	408	1102	1037	766	641	995	688	458	593	379	686	936	616	479	919	360	300	720	250	414	497	444	336	647	278	368	347	225	194	345	199	380	169	278	259
		20	837	1625	1739	1019	1351	1221	651	942	2609	764	490	1295	1318	969	744	1208	804	523	754	467	980	1204	813	592	1046	445	365	733	268	438	527	469	358	673	299	402	239	206	180	294	177	336	154	255	225
		Time (Days)	Vehicle									Exarafenib 1.5mg/kg BID									Exarafenib 3mg/kg BID									Exarafenib 5mg/kg BID									Exarafenib 10mg/kg BID									Exarafenib 15mg/kg BID
	CTG-1444	0	341	239	181	185	214	201	279	192*	216	195	308	220	181	231	208	189	287	198	296	195	183	203	279	216	247	205	179	200	309	193	222	184	227	183	211	282	201	264	184	295	239	193	221	183	207	204	346
		2	495	357	283	263	307	211	421	108*	198	340	362	307	216	333	247	151	469	117	386	286	257	212	296	208	316	239	184	221	409	270	300	262	278	195	220	364	277	350	236	381	269	202	170	178	171	213	473
		7	830	595	510	521	501	272	903	73*	127	584	439	609	258	526	329	155	938	118	416	332	242	209	456	253	511	365	72	189	578	343	410	202	301	182	95	402	253	273	167	229	147	121	126	151	141	145	289
		10	1121	778	629	914	530	313	1302	44*	107	755	436	638	269	552	268	89	1155	148	321	245	209	218	661	218	564	419	36	142	735	345	427	142	198	108	65	407	170	239	82	148	66	84	76	57	56	130	185
		13	1414	960	783	1161	650	407	1543	45*	122	884	539	813	279	675	330	109	1506	236	396	256	257	232	788	277	672	561	34	161	837	365	477	141	225	79	74	498	182	194	101	161	68	86	71	66	76	118	188
		15	1514	1289	992	1119	842	553	1830	38*	118	996	554	1016	336	664	436	122	2025	310	418	228	262	356	1118	405	787	757	26	142	1071	415	517	150	241	58	79	678	123	211	104	163	41	62	51	64	0	79	144
		20	1987	1831	1387	1557	1549	807	2575	0*	141	1309	779	1364	384	916	583	168	3316	894	746	255	293	603	1746	830	1504	1134	9	176	1581	527	649	204	292	0	96	761	120	244	88	120	0	65	55	72	0	41	89
										*Excluded from the analysis due to spontaneous tumor regression.
		Time (Days)	Vehicle									Exarafenib 1.5mg/kg BID									Exarafenib 3mg/kg BID									Exarafenib 5mg/kg BID									Exarafenib 10mg/kg BID
	LUN023	0	395	389	372	352	344	332	323	310	301	399	385	372	350	339	332	321	312	301	397	390	370	359	337	324	320	312	303	394	392	366	360	336	325	319	312	307	397	393	375	364	334	325	315	305	302
		3	516	414	413	500	423	356	341	320	340	448	454	445	422	403	335	332	315	338	571	449	412	441	356	364	353	346	325	538	523	422	352	350	350	324	353	304	462	413	436	369	352	351	344	312	282
		7	565	459	610	593	454	394	390	341	382	504	476	485	450	416	356	360	342	362	640	476	380	437	342	336	381	381	348	635	541	440	363	341	381	336	310	353	474	459	439	352	384	327	377	315	253
		10	615	492	686	752	476	445	451	381	428	544	491	579	501	455	407	413	413	404	752	528	465	482	395	356	399	458	324	733	655	557	344	338	426	324	440	299	505	533	471	318	452	336	397	325	243
		13	719	543	837	1097	522	499	620	410	464	713	551	618	541	487	467	482	499	431	829	612	554	530	461	368	478	598	339	805	756	646	380	374	504	409	300	521	569	605	541	360	462	350	387	344	251
		16	792	601	924	1310	671	549	780	441	521	776	615	719	571	542	566	555	523	457	992	660	616	550	521	397	535	635	365	890	903	660	410	403	548	439	508	454	597	639	550	376	484	342	463	381	267
		20	1049	696	1261	1670	822	645	903	487	552	875	719	792	674	655	608	670	658	505	1265	743	743	629	538	436	608	722	429	1051	1100	762	458	432	627	466	543	599	619	611	564	405	499	310	510	397	332
		23	1274	774	1498	2086	1016	774	1020	622	615	1002	884	1006	744	796	710	768	760	525	1467	840	754	713	631	529	698	811	491	1203	1359	888	483	471	716	508	537	750	626	633	662	449	534	292	578	462	399
		27	1356	852	1908	2590	1118	853	1113	640	668	1130	1055	1176	822	919	853	849	871	607	1891	1018	848	750	629	671	859	988	680	1517	1717	1084	587	484	752	550	469	897	653	634	746	453	514	246	580	447	461
		30	1406	905	2183		1310	932	1278	770	799	1191	1087	1369	942	949	968	922	963	655	2095	1072	871	836	691	739	945	1061	716	1628	1872	1556	609	528	822	581	424	893	691	691	778	528	550	213	588	439	489
		34	1738	954	2893		1645	1135	1420	908	1038	1326	1258	1513	932	1076	1135	1067	1171	671	2354	1112	974	943	716	798	1047	1198	790	1850	2121	1716	700	557	979	719	418	953	735	704	856	565	591	214	679	469	502
		37	2181	996			1988	1287	1705	1053	1297	1459	1276	1676	916	1151	1315	1145	1369	754		1229	1147	970	784	906	1157	1230	882	2388		1804	656	580	1150	728	451	1081	785	738	902	576	626	217	717	473	594
						Euthanized as tumor size exceeded 2,500 mm3
		Time (Days)	Vehicle									Exarafenib 1.5mg/kg BID									Exarafenib 3mg/kg BID									Exarafenib 5mg/kg BID									Exarafenib 10mg/kg BID
	LUN037	0	400	390	368	354	325	317	309	306	300	397	388	373	346	341	309	306	304	301	396	391	365	360	325	318	307	307	303	401	389	371	350	337	310	305	303	303	395	391	370	353	333	314	312	303	300
		4	493	564	437	471	406	413	443	483	356	533	536	475	466	374	392	401	386	361	546	482	482	543	368	432	337	321	346	596	494	460	385	411	396	418	317	363	560	502	467	381	348	329	358	369	325
		7	595	645	509	527	485	605	525	598	480	732	653	606	550	466	429	484	454	440	696	590	593	575	460	536	432	343	361	795	593	600	413	445	491	471	338	436	609	614	587	463	332	351	461	381	394
		11	729	792	615	660	552	663	610	712	525	920	863	721	553	474	499	581	495	518	908	645	642	758	497	564	510	396	432	875	738	817	464	594	523	528	370	513	678	649	605	561	360	375	565	393	471
		14	809	853	645	737	618	729	729	875	596	1014	961	969	615	560	539	605	499	580	930	674	764	826	593	647	607	456	470	909	750	805	512	623	562	604	396	580	743	758	704	579	392	401	558	452	470
		18	826	1037	731	802	684	886	899	1006	721	1256	1176	1123	663	658	617	713	563	668	1158	899	832	982	752	910	687	478	530	996	871	1020	630	746	590	665	471	653	756	804	773	599	456	475	551	510	529
		21	897	1146	798	949	753	1025	1054	1106	767	1461	1372	1257	787	632	695	790	623	811	1228	986	916	962	817	895	804	539	591	1197	1061	1094	643	780	613	763	493	684	784	828	799	655	515	474	648	485	567
		24	989	1211	825	1048	835	1103	1333	1236	787	1492	1482	1372	840	784	753	823	745	892	1284	1020	932	1087	836	988	782	562	615	1280	1116	1207	742	886	657	759	496	721	841	900	922	775	583	478	733	500	529
		27	1048	1303	868	1215	883	1188	1558	1329	835	1629	1491	1545	994	841	794	939	875	1016	1350	1127	1076	1199	954	1145	858	605	727	1429	1424	1195	787	885	718	870	564	828	854	891	936	790	573	458	736	557	571
		31	1165	1490	919	1318	1105	1417	2324	1424	893	1970	1640	1566	1100	796	932	991	1123	1232	1652	1331	1168	1215	1191	1215	1079	673	811	1634	1769	1315	962	961	748	1038	567	886	849	861	1001	787	594	464	802	568	588
		34	1327	1720	1020	1498	1143	1457	2816	1561	1016	2016	1957	1707	1286	822	935	1094	1281	1369	1931	1459	1207	1335	1248	1229	1284	766	904	1976	2015	1544	1041	975	873	1124	638	961	840	834	1131	805	635	473	910	590	673
[truncated: 7 more columns]

## Sheet: Fig 4b
			NCI-H2405-ER									NCI-H1755-ER									NCI-H1666-ER
	Exarafenib	nM	replicate 1			replicate 2			replicate 3			replicate 1			replicate 2			replicate 3			replicate 1			replicate 2			replicate 3
		4.57247	109.894	114.546	110.755	88.0384	100.32	98.5081	83.0293	93.7452	96.0431	105.241	104.518	105.105	113.578	122.991	127.35	112.426	112.253	117.661	101.346	102.466	103.972	102.046	94.3681	98.6167	105.413	106.038	107.181
		13.7174	109.616	115.407	111.171	91.102	96.7232	98.8012	111.736	127.394	130.235	101.852	106.099	108.178	118.816	128.266	121.16	116.625	115.877	123.931	95.8882	100.697	97.6729	99.3236	101.026	98.9226	101.042	105.931	105.117
		41.1523	117.699	118.519	118.782	109.671	102.558	100.906	101.805	125.523	138.306	100.632	99.1867	101.988	113.651	112.442	113.578	116.798	120.364	115.82	99.3774	95.6392	98.4229	97.9625	93.8757	92.9472	98.6754	101.197	102.374
		123.457	114.671	116.157	111.685	95.8441	92.9935	91.0754	89.6805	102.094	96.4126	94.2168	103.163	97.5151	107.094	109.951	111.709	107.824	126.865	108.054	89.1143	87.0895	86.8642	86.7644	85.0199	86.2333	90.0619	89.5374	90.9898
		370.37	114.477	116.116	114.241	95.7642	97.3892	97.3626	102.429	105.893	111.205	83.4187	96.25	94.262	107.277	103.504	100.464	98.907	113.634	90.5657	78.451	75.3145	75.8955	74.3212	74.3916	75.626	80.191	87.1571	85.2945
		1111.11	107.463	108.824	111.782	90.3295	96.963	92.7537	97.6251	107.209	107.036	68.2831	74.1114	72.2138	82.4054	77.4603	80.464	68.418	70.7766	71.5245	60.6609	60.6846	58.9948	54.4256	54.619	53.9824	66.8101	66.0772	72.3575
		3333.33	86.6713	91.2268	90.838	73.5192	73.759	77.9682	67.957	72.5529	67.7607	35.9337	42.1687	38.1476	31.746	37.1307	29.0354	25.5034	27.8619	26.0786	33.832	35.0386	35.9131	32.5463	34.2099	34.0446	25.5648	26.8558	27.7838
		10000	46.963	47.3102	46.0324	49.4627	56.4692	55.67	43.0148	46.964	40.5567	3.40361	4.71386	4.03615	4.16362	4.96946	5.116	4.9089	5.19656	6.57717	12.7514	12.9678	12.8195	10.6917	11.9859	12.2673	7.17455	6.41474	6.95266
		30000	44.3935	44.0463	44.5602	52.7662	48.7701	52.5531	24.0786	25.9955	32.0116	1.00904	0.692768	0.873485	1.89255	1.30647	1.85593	2.26268	2.72291	2.95303	4.46851	4.34104	4.13945	5.82415	6.00703	6.3939	2.13152	2.03066	1.7348
			NCI-H2405-ER									NCI-H1755-ER									NCI-H1666-ER
	Belvarafenib	nM	replicate 1			replicate 2			replicate 3			replicate 1			replicate 2			replicate 3			replicate 1			replicate 2			replicate 3
		4.57247	105.45	98.3694	99.5666	95.1175	95.9584	109.494	110.845	114.845	113.114	100.116	102.823	99.156	110.622	97.6965	98.1124	101.808	96.9686	107.339	106.499	106.658	107.763	93.6023	106.841	109.37	101.397	101.7	99.625
		13.7174	103.132	102.682	103.39	94.1682	104.638	109.982	121.81	120.386	117.61	105.355	104.657	97.6281	101.728	101.664	90.466	114.146	113.083	105.106	103.269	102.99	103.731	101.013	100.638	107.875	101.674	103.401	100.647
		41.1523	105.321	104.6	108.462	109.439	97.9114	98.8336	123.647	120.164	117.927	93.6554	95.1397	84.1822	100.192	104.191	100.096	99.5745	100.479	90.959	102.264	101.836	104.974	90.8109	94.991	99.249	98.9203	97.485	95.235
		123.457	101.214	98.5625	98.3951	95.0633	102.061	95.6058	114.117	117.304	112.555	92.826	87.1508	95.5326	93.5694	95.521	85.4431	91.7568	102.021	101.01	90.4899	92.5687	87.9122	85.9825	85.1394	87.7325	89.4356	90.1791	85.0714
		370.37	98.9229	101.047	98.3436	101.6	102.224	94.3038	111.447	108.882	110.075	68.4662	69.4267	73.3557	79.0765	82.2118	77.0609	76.3872	77.0785	78.2485	77.5826	76.5907	76.0519	74.0798	75.2914	73.722	83.3904	80.9853	79.3431
		1111.11	98.9358	96.6186	92.9883	89.3128	95.1175	100.407	102.74	103.194	99.8698	46.9878	46.9878	43.6263	47.1793	48.1711	43.3401	41.1275	36.2347	31.076	60.7137	61.6322	60.3494	55.5209	55.7689	53.7214	75.6514	72.6127	68.7334
		3333.33	94.3529	90.9029	92.7309	90.9403	86.7902	93.7342	93.4323	91.0472	88.715	28.5215	28.2596	24.4179	30.8307	28.2393	32.3664	25.4919	22.8328	18.3123	49.2729	49.1382	48.832	46.81	45.5277	43.4518	61.5569	60.309	57.1733
		10000	78.9822	79.3169	79.6258	81.3381	89.9909	82.0434	82.6257	85.0318	78.9637	20.227	21.7113	23.8504	23.0244	22.6725	21.4887	22.301	15.8128	15.866	42.6417	42.2467	41.7263	45.053	43.3242	40.887	42.3094	43.6801	42.7814
		30000	66.3663	66.9327	67.01	78.9512	75.2079	76.8897	71.7135	69.7823	70.9326	17.2148	13.8097	14.6391	18.7693	18.3854	16.6258	15.0151	11.7178	10.8669	37.4065	38.1933	38.7352	41.7053	34.7621	34.3264	32.5532	33.1997	32.5209

## Sheet: Fig 4e
			H2405 siSCR									H2405 siRAS									H2405-ER siSCR									H2405-ER siRAS
	Exarafenib	nM	replicate 1			replicate 2			replicate 3			replicate 1			replicate 2			replicate 3			replicate 1			replicate 2			replicate 3			replicate 1			replicate 2			replicate 3
		1.52416	96.8657	97.2214	99.634	101.345	98.8437	100.377	95.8257	101.877	99.9367	95.0562	85.3438	98.4277	89.0955	86.8515	88.3338	89.0441	86.0134	91.7047	116.744	113.902	117.807	117.078	120.377	126.436	117.94	115.747	121.4	101.807	93.9706	91.8003	107.301	101.475	104.458	107.638	105.63	104.724
		4.57247	103.222	98.0256	98.737	94.9424	89.7337	102.951	90.6145	93.7052	91.9648	86.2408	93.0457	87.4162	80.5311	81.6635	82.7752	82.3325	79.7319	82.6326	120.322	121.602	122.674	124.874	125.85	129.54	126.672	127.949	128.222	104.504	107.346	88.9582	112.97	109.206	106.809	110.796	108.807	109.646
		13.7174	93.2776	88.1895	88.9318	84.4016	82.8061	88.4161	83.1927	90.0743	88.3139	90.5248	83.4261	86.8131	78.3077	77.5048	83.2384	79.6919	77.6514	75.571	126.842	127.596	134.823	133.201	133.61	137.411	131.828	134.265	132.578	103.26	105.376	96.0954	115.145	116.39	105.879	114.041	111.595	105.844
		41.1523	79.5907	83.9674	82.4363	75.8372	72.4403	74.1182	72.7903	75.0508	77.2414	74.719	72.8786	77.5492	70.5154	68.714	64.7406	68.4793	67.3891	68.9794	135.105	134.46	138.283	140.561	145.013	149.176	144.81	142.627	138.105	94.7152	100.064	92.9899	109.113	101.251	101.502	111.848	101.312	104.11
		123.457	66.445	62.9653	61.8517	55.7027	52.769	57.36	54.9762	54.326	53.6058	70.5434	66.445	63.29	54.7763	58.6158	54.3234	58.397	59.6472	54.376	134.533	135.259	139.854	137.904	143.015	142.885	135.122	137.149	137.149	88.9763	89.2578	80.1683	100.917	95.592	93.5196	95.3478	102.063	96.8487
		370.37	44.2674	46.247	46.479	39.6548	40.643	39.9636	40.4428	41.603	44.1436	60.2279	56.3151	57.0729	42.9591	43.9679	40.4166	46.0841	44.8438	43.2434	118.751	122.91	125.017	122.635	126.231	128.545	123.622	126.273	112.306	78.4248	73.6667	71.0243	85.416	86.048	82.8976	80.5919	82.2585	81.6543
		1111.11	34.3077	36.411	34.9572	30.0199	31.9036	34.2609	31.3707	30.1404	31.0206	50.4691	46.51	46.046	34.8888	35.2079	33.4374	34.5514	35.3616	35.3816	109.071	111.469	114.193	109.82	113.351	115.191	105.766	106.01	112.92	66.4386	60.2912	53.8441	70.6864	68.3725	67.3131	70.1537	68.2824	65.3098
		3333.33	26.5904	29.2504	26.977	22.2687	22.7731	21.7232	22.0585	23.0887	21.0783	33.4416	34.385	31.5084	25.6554	23.3908	22.3408	23.4088	22.9887	22.7086	68.8268	69.4443	70.1072	70.3612	76.3831	76.8942	73.7013	73.9255	73.4187	46.3527	42.3664	41.6036	50.5669	48.002	48.4109	44.4625	47.055	42.1429
		10000	19.7237	17.1719	18.2081	13.3235	13.025	13.7044	12.1562	12.5262	13.1064	23.6519	21.5641	20.3268	15.1764	14.0235	14.7646	15.4469	15.3969	14.5067	36.791	38.5707	40.2779	35.9953	38.1978	39.9263	37.5816	40.5445	38.9656	20.7186	21.8536	18.2487	23.905	23.05	23.2451	25.1844	24.161	22.8258
			H1755 siSCR									H1755 siKRAS									H1755-ER siSCR									H1755-ER siKRAS
	Exarafenib	nM	replicate 1			replicate 2			replicate 3			replicate 1			replicate 2			replicate 3			replicate 1			replicate 2			replicate 3			replicate 1			replicate 2			replicate 3
		1.52416	116.746	121.76	124.201	125.032	118.582	99.8723	122.017	118.412	112.332	76.8357	78.273	72.2228	69.9234	66.6667	61.8774	79.597	66.4887	78.7596	124.159	113.398	134.389	111.752	100.923	101.413	115.064	113.498	94.2877	74.8924	74.8593	67.7078	66.1916	60.0584	56.3084	77.024	63.6953	89.5487
		4.57247	124.535	133.059	120.323	117.624	121.456	108.301	114.953	115.864	109.2	84.5237	74.3956	77.5042	79.0549	75.2554	66.9221	65.0322	72.5695	71.8048	114.789	120.417	116.411	122.477	107.512	115.818	101.735	105.078	103.3	73.4687	75.985	70.9524	66.3318	67.8388	65.6659	78.9281	57.2638	77.3202
		13.7174	114.407	130.518	118.552	106.577	111.59	109.866	107.343	98.2765	116.41	95.5877	87.4318	71.0863	78.3525	81.2261	67.9757	78.177	57.8954	66.343	124.49	121.245	137.104	129.521	97.278	128.715	116.121	104.654	110.402	85.4541	82.1432	81.8122	86.9042	69.2407	71.6939	75.67	57.6023	72.3067
		41.1523	113.404	116.011	120.657	100.16	107.152	103.321	100.498	103.192	98.9683	75.1643	70.2173	70.2841	74.5211	64.1762	57.2158	66.7799	52.3971	71.4043	121.278	122.371	116.61	117.185	103.516	125	127.63	110.705	125.776	80.5871	67.9726	67.0125	71.2383	61.1799	60.0234	68.7306	59.2102	66.6996
		123.457	88.1337	88.8691	87.3315	79.4061	78.9591	76.1175	73.8803	87.6441	74.3173	52.5014	50.0613	52.5682	56.5453	48.7867	51.0856	37.9051	37.541	44.8598	125.483	119.589	124.887	117.22	101.203	117.43	112.736	100.508	99.7038	62.1455	69.5288	54.2655	57.0093	49.1589	45.8645	47.8702	43.1312	75.9238
		370.37	57.0139	55.0084	59.3203	44.0613	51.8518	46.2324	49.7755	48.1005	43.2213	34.4513	31.0418	30.4735	33.8123	33.6207	26.0856	30.2585	25.4885	26.5081	97.0754	98.4328	96.645	105.514	94.7547	94.6145	90.3526	82.9901	99.323	46.5181	44.7302	37.5786	44.007	39.9065	30.4439	30.9873	36.5303	28.1946
		1111.11	36.4234	36.2228	39.0307	34.3231	33.3972	29.3742	26.2896	40.1262	29.7488	24.2897	20.1783	17.0696	20.977	24.6807	17.0817	22.6484	15.5844	15.8393	74.2633	88.7981	81.1831	78.9136	75.1986	93.0374	77.1932	65.1763	89.6333	31.0562	31.4866	20.4613	28.4463	25.8528	22.1028	24.3018	19.9859	23.921
		3333.33	12.7577	14.195	16.5348	10.5364	16.3474	11.8455	11.2149	15.4752	12.3437	7.40947	7.47633	8.44569	8.36526	7.69476	6.89655	8.88458	6.8819	8.11991	26.8513	40.6247	26.0236	28.236	29.0771	29.1472	28.9986	23.2017	27.7292	10.6942	11.4888	9.2705	12.2547	10.4322	8.60981	9.23837	9.32299	7.63047
		10000	1.99442	2.89694	2.49582	1.21328	1.62835	2.33078	1.27442	2.03909	1.92985	1.89415	2.02785	1.6936	1.27714	1.72414	1.59642	1.23801	1.05595	1.20161	6.42313	7.18464	7.28397	5.5958	5.17523	7.66355	5.81101	5.00706	5.93794	2.45006	3.50955	2.08587	2.61682	3.56308	2.02102	2.12977	1.45276	1.622
			H1666 siSCR									H1666 siRAS									H1666-ER siSCR									H1666-ER siRAS
	Exarafenib	nM	replicate 1			replicate 2			replicate 3			replicate 1			replicate 2			replicate 3			replicate 1			replicate 2			replicate 3			replicate 1			replicate 2			replicate 3
		1.52416	95.8889	97.7546	99.8385	94.8706	99.279	102.421	102.808	105.284	105.976	59.2521	55.4963	59.349	55.1638	55.7715	56.7191	60.1354	58.2946	59.6891	96.4469	101.844	104.133	95.9538	103.115	92.3436	106.114	115.603	131.05	60.8367	65.2006	56.1232	44.9529	45.4116	46.5498	87.4752	75.6028	73.5603
		4.57247	99.5719	95.6223	88.3289	94.0775	88.4948	98.5168	98.2671	96.7833	100.019	59.2763	51.8375	55.0602	57.4401	52.8566	55.6479	57.8372	55.7956	57.5583	100.707	101.749	104.873	104.423	97.177	105.706	113.901	125.475	127.858	58.1183	60.1929	55.8688	42.2686	49.0557	48.0024	81.7305	81.9433	67.4752
		13.7174	86.4147	88.4501	89.177	86.4554	80.9964	87.4957	88.472	88.5612	86.2631	52.6129	50.2383	52.0313	50.7038	47.4593	47.9537	49.9498	55.2155	50.6526	101.455	106.653	103.346	99.0713	92.7514	121.429	96.922	123.773	132.837	59.1516	57.8401	56.3775	43.3049	45.3521	47.7815	69.305	80.539	77.6454
		41.1523	69.2109	68.4113	63.6621	69.3161	72.7563	63.7746	73.4558	76.7134	75.8098	45.0044	43.5991	48.9056	43.123	42.2578	42.3402	44.3048	48.3991	47.105	96.2959	100.874	102.122	91.8085	78.3362	99.4111	107.773	110.028	135.177	53.7703	53.2537	53.4921	44.7745	42.9312	43.6617	77.6454	78.539	65.2199
		123.457	58.4767	57.0956	56.926	63.0536	61.6116	63.136	62.11	64.3077	66.9183	33.3495	35.7483	36.6691	39.4355	39.1059	37.6227	39.3849	40.1882	40.3332	87.6	88.7685	91.8764	85.3527	77.2064	99.1477	109.135	113.39	124.624	46.076	41.0524	46.2429	38.7604	35.7958	36.4669	61.8582	62.1986	61.1348
		370.37	43.8656	46.434	43.0902	51.3527	49.5708	50.4257	51.0543	54.2784	54.0776	27.4857	31.6533	30.9264	34.1825	33.6675	35.2743	36.5066	36.7521	34.8555	79.0234	80.2793	80.4064	69.9097	63.4284	74.5052	96.2837	96.2411	82.922	37.857	35.2896	37.4357	31.9138	35.0568	31.6165	40.3263	52.8794	45.8582
		1111.11	35.191	34.6337	34.246	36.9944	36.3146	34.7387	37.2764	37.4326	41.2703	25.5714	25.5714	29.1091	26.7974	26.3545	26.1485	27.8829	27.0462	27.6821	62.2516	70.089	70.3195	56.5478	44.8085	56.6922	51.3901	54.1135	60.2837	29.9322	30.2581	25.6876	20.2848	20.3018	23.5637	32.6241	29.2199	33.0496
		3333.33	21.9853	21.5734	22.9545	19.6285	17.8466	20.4422	21.0777	21.8363	21.9925	20.3134	20.8949	21.6461	16.8784	16.6621	15.1583	16.9611	17.4631	17.2734	33.7396	37.0304	41.1796	25.475	23.8865	26.0356	16.156	17.0496	17.5177	18.2555	18.4065	18.0648	6.29442	5.91217	7.12688	14.3262	12.1986	14.8794
		10000	13.4561	14.9584	13.7711	8.65893	7.97912	9.82283	9.51991	10.2897	10.3789	12.8019	14.183	15.9761	7.93792	7.42292	6.15601	8.02499	7.96921	7.50065	10.5691	10.9825	10.2035	7.61956	6.03959	7.67053	6.19857	5.26241	6.36881	7.25451	7.40554	6.7458	1.01085	1.57148	1.0788	9.73049	9.39008	6.41134

## Sheet: Fig 5a
	H2405		siSCR									siARAF									siBRAF									siCRAF
	Exarafenib	nM	replicate 1			replicate 2			replicate 3			replicate 1			replicate 2			replicate 3			replicate 1			replicate 2			replicate 3			replicate 1			replicate 2			replicate 3
		1.52416	95.0758	98.7953	96.0666	97.1067	100.949	102.733	98.0812	94.3023	102.12	87.9128	87.6042	81.1234	95.1317	89.4141	84.0285	91.5624	92.7857	91.9646	50.9669	54.3177	56.5355	54.4008	60.7609	61.0925	61.4368	67.9103	64.5237	90.5962	92.0489	86.1607	98.0474	93.3954	100.921	109.472	106.185	106.751
		4.57247	90.1218	94.4992	94.0038	90.8414	93.0986	100.866	90.3307	90.0961	93.2968	80.0108	77.5663	78.7764	84.6011	79.6802	74.7593	82.4126	83.7784	81.4071	54.1918	55.199	52.468	54.5716	56.0084	58.2892	59.7824	60.9038	62.203	86.3253	85.4247	79.2846	94.9025	90.1802	92.2399	100.711	97.9902	94.6147
		13.7174	82.1711	85.2003	85.7688	85.099	87.1155	91.7626	83.2253	83.4516	87.4399	66.1722	63.817	61.8435	69.4069	67.6394	63.8139	70.1039	69.8274	66.6434	46.3182	49.6207	48.8169	48.8646	52.3009	53.6573	57.3284	62.1697	60.0378	83.4296	81.5992	82.6355	93.0739	91.7275	90.783	96.2247	95.6251	96.3802
		41.1523	68.0969	75.0406	70.9231	69.4899	75.722	73.5893	67.9756	69.2911	69.9279	51.8381	49.2962	49.7916	54.1132	53.2087	49.267	53.0444	53.9409	51.5948	40.2944	42.4057	44.3232	41.8112	45.6594	45.3379	47.646	48.2678	50.7439	75.0137	76.1371	71.9437	81.0972	82.8957	79.4896	83.4444	90.3287	85.3098
		123.457	50.0839	53.1863	51.4645	50.0553	53.6568	59.3577	54.0833	55.1475	53.4633	40.0947	38.4543	36.9599	41.5081	39.1514	36.4793	39.7972	38.3477	39.8726	31.3749	33.3118	30.1546	32.2962	37.3803	37.9429	36.5534	39.7624	41.0282	59.2278	61.7652	60.9517	67.6536	64.1972	65.3828	69.8312	69.4426	67.7215
		370.37	37.5609	38.6248	39.3476	40.504	40.7861	45.3004	39.5459	38.2136	39.7218	32.0628	29.4559	29.1554	31.7078	30.9277	28.3055	29.6922	30.6642	29.4073	29.0022	30.0675	28.8666	27.5437	29.5532	30.8393	30.513	33.6109	35.5874	45.1561	43.1126	43.5097	50.633	47.5183	49.2565	54.2971	52.465	51.932
		1111.11	30.4873	30.4304	30.2518	29.4092	31.8738	32.7866	30.9574	31.0161	31.3931	25.6957	23.6492	23.4299	24.3057	24.6127	22.6129	25.2011	25.2681	23.8186	24.3923	24.6538	25.109	23.4945	27.2222	27.0011	29.7246	28.0369	30.4908	33.3021	34.8614	30.9681	38.9376	34.999	38.0233	39.4515	38.9518	37.8081
		3333.33	20.092	21.5214	22.5853	20.8287	23.5257	24.0236	21.7741	22.369	22.7461	18.8495	17.9886	17.8424	18.6961	19.6006	17.8662	18.9253	17.6433	17.283	18.7946	19.395	18.9302	19.576	20.2693	22.8917	23.6731	23.5177	25.4164	25.8547	24.0436	24.0436	27.8351	26.76	27.7547	28.7031	29.1361	26.9265
		10000	12.19	13.9848	13.7168	13.3686	14.3312	14.7959	13.5627	13.0768	13.7973	13.1727	11.5891	12.2306	13.4515	13.0532	12.6715	12.2807	13.5208	13.7471	12.8482	12.6449	13.6036	14.1604	15.3761	16.2201	15.1788	15.8228	18.099	17.2257	14.7464	16.3056	18.7119	18.5009	17.2048	18.9429	19.3093	19.3093
	H1755		siSCR									siARAF									siBRAF									siCRAF
	Exarafenib	nM	replicate 1			replicate 2			replicate 3			replicate 1			replicate 2			replicate 3			replicate 1			replicate 2			replicate 3			replicate 1			replicate 2			replicate 3
		1.52416	107.507	111.936	117.883	104.694	106.281	122.644	89.4593	96.8458	104.232	94.728	91.1852	92.2484	102.862	110.677	98.5878	111.619	117.702	126.392	28.2024	38.3655	24.7724	26.3832	24.9799	32.4177	26.9685	18.2827	29.8637	107.22	122.465	114.969	122.513	122.233	111.848	109.321	106.265	99.0274
		4.57247	126.613	126.487	124.336	116.417	120.691	111.776	107.853	115.24	100.322	99.0299	89.0342	85.2722	120.935	101.03	85.7657	129.289	123.64	141.02	28.3295	33.411	28.5836	31.8563	21.8925	25.5412	30.0245	26.9685	23.5907	124.624	124.751	120.178	133.74	129.109	115.356	112.378	94.0411	140.365
		13.7174	135.85	138.76	121.046	128.018	132.292	118.981	116.254	109.302	104.812	92.9566	77.7731	83.754	113.12	106.281	90.0398	124.364	131.51	129.434	21.8506	22.6128	21.7236	27.6463	25.4008	28.7689	28.7378	23.7515	24.0732	120.813	125.768	124.751	140.898	133.32	139.775	137.148	109.804	111.091
		41.1523	98.4729	97.2586	93.4627	108.899	103.037	98.1525	98.439	79.3209	77.1484	100.801	74.6099	68.933	82.5907	88.208	75.6301	106.26	111.184	104.522	21.5965	22.8669	25.6617	19.9278	25.8219	21.4715	28.2552	22.7864	33.0806	115.859	117.637	109.634	112.129	134.161	113.392	125.889	102.244	112.538
		123.457	72.0793	75.2425	74.7364	95.0464	87.5974	68.1811	69.0377	70.1963	91.1973	54.4918	42.7246	50.5694	69.0359	59.1446	43.1474	86.9971	81.0589	75.1207	22.8669	23.248	21.8506	28.2076	20.4891	29.4706	23.9124	15.8701	22.6257	101.376	105.569	81.6855	79.5707	93.4639	88.1312	76.9915	87.2856	83.9079
		370.37	40.5566	43.4838	46.9001	50.2301	45.834	53.7715	46.4435	40.0708	55.4232	33.3614	23.1126	29.8186	39.9724	42.5369	38.1407	51.0782	57.0164	51.6576	19.818	18.6746	17.4042	13.0513	19.2261	19.2261	19.8913	23.5907	14.4225	42.0496	58.0564	49.1638	57.1168	52.3454	53.6084	61.0678	58.0117	56.4032
		1111.11	29.9452	33.235	26.2759	31.4244	30.5695	30.2032	33.5533	28.6289	31.9601	19.6963	19.1902	19.0637	19.0907	21.533	19.5792	20.5182	26.1667	25.7322	13.339	13.0849	12.9579	14.174	8.13951	12.4899	18.6045	8.31038	11.849	36.2059	27.6943	25.7887	33.9614	32.558	35.3648	38.5493	29.7029	30.1853
		3333.33	12.9903	10.5862	10.8393	8.22242	10.5426	10.7869	12.1178	10.8143	12.2626	7.80259	7.16995	6.41077	7.61185	11.1532	7.73398	7.77277	8.64178	9.07628	3.81115	5.33561	7.11417	7.57814	5.8941	5.05208	5.89764	4.7717	3.96748	9.90899	8.00342	11.6875	11.5076	10.8059	10.1042	14.7441	10.723	11.0448
		10000	0.46394	1.47613	1.9823	1.99453	1.38395	0.52918	0.675893	0.675893	0.965562	0.717022	-0.1687	0.084316	0.162795	0.407051	0.407051	0.675893	1.25523	0.531059	0.508199	0.254099	2.15968	0.421022	-0.14035	0.421022	0.589738	0.268016	0.268016	1.14335	1.14335	0.635214	1.96473	0.70167	2.38571	1.87654	0.750599	1.55482
	H1666		siSCR									siARAF									siBRAF									siCRAF
	Exarafenib	nM	replicate 1			replicate 2			replicate 3			replicate 1			replicate 2			replicate 3			replicate 1			replicate 2			replicate 3			replicate 1			replicate 2			replicate 3
		1.52416	98.7342	98.169	103.022	100.355	105.157	107.724	97.9704	99.7221	102.66	40.3821	37.8739	40.5222	40.1645	41.1648	39.8838	40.2422	35.8951	37.488	41.5817	41.6379	40.8135	41.0399	42.2671	46.2457	38.0562	39.6157	42.24	49.6994	50.5145	47.2824	52.951	49.3385	52.3522	49.5318	49.5209	49.6079
		4.57247	98.5941	97.2349	93.8766	95.6107	96.7378	102.957	95.3998	87.7229	95.4048	35.7066	35.7954	38.2008	39.9472	36.3802	39.739	38.813	42.9517	37.8751	41.5395	42.4998	42.9635	42.6778	41.8366	43.1727	39.4201	41.8977	42.4357	50.2241	49.2404	51.2593	56.4595	53.6685	53.9951	48.5647	49.1134	48.4723
		13.7174	86.3613	85.9269	84.0072	90.1607	87.2275	85.9872	81.8325	84.2591	82.686	33.8149	34.0812	33.7869	35.1762	34.8774	32.3199	32.4462	31.801	33.9994	41.6051	40.4575	40.1249	41.7673	41.124	42.183	37.5781	40.572	38.9202	50.4911	49.84	46.725	52.7481	54.871	51.4219	51.9552	48.7711	49.8578
		41.1523	70.4759	70.56	72.7927	73.0592	72.9868	77.5813	67.5456	72.1309	68.7366	27.1077	26.9582	24.7162	26.7658	27.4583	26.7159	26.5756	25.1613	24.6502	40.9915	38.0545	39.338	40.4658	40.7578	40.0403	36.0187	38.4746	39.4092	46.8936	43.9847	48.4253	51.991	51.1002	51.0656	50.5153	47.6518	48.206
		123.457	57.4211	59.9246	58.9625	58.7099	60.7333	64.8751	57.4123	58.3601	59.0647	19.158	19.0272	19.0693	19.5368	19.6952	18.3825	19.9706	19.5239	17.9508	39.3099	36.1996	38.2793	40.3916	38.0163	40.3471	33.3128	35.5677	35.8991	43.7271	41.9752	43.8863	47.2849	45.9438	45.4737	44.4515	43.1311	43.0551
		370.37	45.0575	46.4821	52.0731	50.5304	50.974	49.5119	46.0879	46.2914	50.9214	14.193	15.2252	14.1883	15.4809	14.888	15.2863	14.8493	14.6409	13.569	34.8599	35.8998	35.0332	35.547	36.0715	35.8291	31.7534	34.1767	32.3293	35.5484	35.5719	36.4103	38.427	37.0266	36.2546	36.8663	35.7199	38.0508
		1111.11	36.0569	38.5791	40.3073	39.576	37.3535	38.5349	36.9421	30.4314	32.4114	10.0687	10.6759	9.48014	9.86797	11.0132	10.3071	10.2491	10.4972	8.6512	29.0796	30.2319	31.7777	28.9555	29.8512	31.0141	28.6454	29.9386	30.9547	29.6557	28.1942	29.3091	33.1172	31.4793	29.2376	29.7267	29.1833	30.3515
		3333.33	24.5201	22.9413	26.8321	22.5108	22.7778	24.679	23.2408	23.4889	24.8486	6.60761	7.35961	7.35493	7.97133	7.65447	6.58167	6.91931	6.72081	5.60922	21.4537	22.1703	21.1867	21.701	21.6663	24.2643	18.3652	19.9573	20.8592	23.9176	19.9266	22.0767	25.2342	24.1406	19.875	20.7017	21.5656	21.0385
		10000	12.1472	11.8389	13.7259	11.3708	11.5836	11.0947	10.1499	9.94144	9.65858	4.13209	4.24886	4.33293	3.84308	4.03319	3.92456	4.12049	4.03116	4.18996	12.474	13.172	13.2095	12.274	13.2538	14.4761	11.0354	12.7307	13.5675	12.9425	10.2444	9.73847	10.8093	10.0472	9.76016	12.7361	13.6979	11.9809
	H2405-ER		siSCR									siARAF									siBRAF									siCRAF
	Exarafenib	nM	replicate 1			replicate 2			replicate 3			replicate 1			replicate 2			replicate 3			replicate 1			replicate 2			replicate 3			replicate 1			replicate 2			replicate 3
		1.52416	98.0825	104.99	108.599	102.275	106.549	106.772	103.257	105.684	105.12	90.4174	90.2586	84.5423	91.7006	91.1559	88.3902	89.9003	85.6703	91.1686	115.565	107.43	111.652	107.183	107.659	103.916	103.632	104.795	109.98	121.986	116.043	112.98	118.129	113.801	114.056	113.739	118.632	115.578
		4.57247	114.07	113.305	111.81	110.551	115.649	114.189	111.388	110.105	108.704	99.3239	102.659	97.534	101.995	96.8688	95.6047	95.4352	96.5569	89.0059	116.562	111.132	111.638	107.969	106.584	108.783	101.69	115.07	104.41	124.079	126.65	121.108	133.101	122.754	128.469	120.865	120.93	126.042
		13.7174	120.811	122.254	126.094	121.662	122.235	122.43	118.33	128.498	123.352	106.888	102.189	105.185	110.558	108.735	99.6834	105.288	97.1653	97.0994	114.413	109.784	112.516	102.579	110.857	107.425	102.716	114.102	101.371	131.771	129.32	128.61	135.906	128.772	132.666	129.837	129.416	130.732
		41.1523	128.404	132.345	130.165	131.517	134.031	136.818	128.813	131.76	132.97	98.6672	101.648	94.1994	100.871	97.7558	95.1228	90.3328	91.2345	90.6847	114.118	102.829	110.669	103.075	105.46	103.944	101.443	109.027	102.585	131.56	132.368	127.62	139.628	131.887	136.519	136.018	130.746	126.878
		123.457	126.513	128.541	132.525	128.912	133.151	135.651	126.731	127.421	133.938	84.102	88.0861	86.2096	90.6251	91.1768	86.6791	85.5237	87.7303	76.9171	106.657	91.6666	108.849	102.055	101.69	105.192	102.105	109.689	99.9308	127.577	131.631	132.431	142.84	137.388	135.92	135.553	129.103	134.011
		370.37	116.17	117.173	123.936	115.055	124.211	123.178	116.585	115.09	120.698	75.2677	75.0728	70.3813	74.4291	75.6024	73.9192	70.9423	72.4525	66.4997	98.7195	100.026	99.9207	98.8569	93.1359	97.2716	98.2729	101.778	103.101	121.002	128.863	125.182	128.979	127.249	124.829	123.926	119.359	118.247
		1111.11	109.017	106.123	108.05	106.486	114.72	112.457	102.385	108.308	110.412	60.1035	61.7202	60.154	62.647	60.2235	55.9911	55.6718	59.8505	56.5808	89.7278	88.1261	88.2385	89.0622	85.0368	88.8072	93.3649	95.9243	89.1257	107.866	105.632	105.913	115.241	109.238	108.796	112.088	104.955	105.791
		3333.33	74.0479	74.2428	79.7209	76.203	76.4405	82.2931	77.4742	74.102	76.6385	41.3954	41.9584	40.8974	40.5005	41.1011	38.6078	39.2576	38.8764	39.1476	55.5521	55.2711	56.5356	53.3643	54.8394	54.8945	57.0451	59.3428	58.463	71.6108	70.9786	67.7542	76.793	76.0141	72.4505	73.9071	73.6017	70.8386
		10000	44.2391	41.3882	42.2904	38.7475	41.157	44.4605	41.259	42.5712	41.3543	22.377	24.1597	21.4387	22.2582	21.2455	21.4969	20.8128	20.9081	19.1706	36.1285	36.6765	36.3463	33.7059	33.8024	36.0702	33.8499	38.0164	31.2905	42.479	42.6265	42.1839	43.4731	40.0404	43.156	42.7572	44.7786	42.779
	H1755-ER		siSCR									siARAF									siBRAF									siCRAF
	Exarafenib	nM	replicate 1			replicate 2			replicate 3			replicate 1			replicate 2			replicate 3			replicate 1			replicate 2			replicate 3			replicate 1			replicate 2			replicate 3
		1.52416	106.396	108.33	115.599	100.041	99.7032	109.895	110.558	115.174	114.799	102.309	90.2038	99.0017	96.695	98.1991	94.8838	107.743	110.783	104.741	76.3197	73.2055	79.2782	75.282	76.3593	80.2378	83.0264	86.8872	87.0746	105.843	96.1886	96.936	107.695	101.2	100.954	117.324	111.214	100.794
		4.57247	109.609	106.583	115.443	107.5	106.917	113.363	120.503	113.41	103.765	99.7192	94.6963	96.7554	95.4364	91.5379	91.8449	115.287	108.869	106.843	78.3751	83.7316	79.87	77.8984	75.4359	77.3444	83.7386	74.9674	88.0867	104.161	100.517	97.4031	109.758	102.77	104.063	121.372	114.288	107.316
		13.7174	110.638	117.689	114.445	109.004	104.922	116.433	119.978	129.097	108.757	103.182	99.9688	99.2201	90.5249	92.3667	93.2262	103.878	105.98	100.575	79.9011	81.2714	86.1607	72.2038	77.9292	83.9932	93.3719	87.1121	92.1349	107.369	105.407	106.933	110.65	113.759	110.25	120.21	113.651	110.652
		41.1523	110.794	100.437	117.159	103.663	95.2522	106.825	114.911	110.933	113.598	79.7213	87.5208	80.0957	85.7362	93.8709	82.8507	99.4871	88.4163	92.3568	78.2817	76.8803	86.5344	71.896	71.7113	82.9466	83.1763	89.3986	86.2125	110.421	110.171	101.701	113.267	112.097	109.019	118.186	112.451	108.553
		123.457	99.2512	99.532	102.933	95.989	101.238	107.193	111.721	100.613	109.32	65.7446	67.1173	59.4426	71.6157	72.5366	70.265	80.4979	73.7428	71.7163	70.3092	78.5931	80.0568	76.544	79.5914	79.0989	85.6877	81.5645	82.4642	89.711	98.5866	89.2438	99.5688	97.3525	100.954	104.467	97.3452	94.5714
		370.37	87.9264	96.5994	92.9493	89.8189	99.7953	90.0338	96.0721	90.3678	90.5179	46.7762	41.4413	40.1622	45.6769	44.2341	41.7477	48.8241	49.7623	46.61	62.181	68.5653	66.9458	65.2471	74.0199	67.5557	75.8295	72.4935	72.1561	83.0776	81.0222	84.6347	85.6554	81.9308	84.1471	89.1363	91.6851	88.8364
		1111.11	62.3752	65.651	68.5524	60.1351	61.8541	64.801	66.0871	60.1201	57.1554	22.4106	24.9688	21.0691	21.0273	22.1017	22.1324	25.0688	24.4684	25.2189	42.5302	45.0527	52.0286	46.6241	46.5318	44.8696	52.5896	54.5013	49.8533	61.8696	64.579	57.5097	55.1815	55.7971	61.3994	73.0932	67.4707	58.4371
		3333.33	24.1577	26.1231	24.5008	27.9341	25.6625	27.2281	28.4088	26.6075	23.1549	13.6127	12.5832	10.3681	12.2173	12.4015	11.8797	13.0223	12.722	11.4461	19.0176	17.118	17.1802	17.3199	17.5969	17.0429	17.28	21.1408	20.616	26.1493	25.0593	24.343	25.8157	25.6925	21.1368	30.2494	27.2881	26.351
		10000	3.47338	4.37812	4.44051	3.77571	4.7887	4.14408	3.11484	2.85213	3.0773	3.47338	3.16139	2.66222	2.08738	2.9162	3.25386	2.6645	2.36428	2.81462	4.03813	3.85128	3.353	2.60619	3.99137	4.05293	3.41102	2.66134	4.34812	3.85128	4.06928	4.3807	3.46807	3.34495	3.31417	4.08573	3.33605	3.29858
	H1666-ER		siSCR									siARAF									siBRAF									siCRAF
	Exarafenib	nM	replicate 1			replicate 2			replicate 3			replicate 1			replicate 2			replicate 3			replicate 1			replicate 2			replicate 3			replicate 1			replicate 2			replicate 3
		1.52416	97.3974	98.9431	102.721	101.534	96.7622	104.17	100.691	99.5492	107.647	75.9935	70.403	80.4678	82.2904	73.5195	76.7817	83.7484	85.369	83.9957	66.6057	60.3656	73.346	70.7599	69.5622	76.9408	73.6969	75.4612	73.7864	103.457	106.914	105.478	100.517	100.173	102.417	103.421	107.282	109.094
		4.57247	99.4222	97.5702	98.8049	104.302	100.308	105.707	96.0081	103.517	102.92	74.8428	69.8153	75.954	75.1849	71.0625	75.313	84.5219	79.981	81.7753	70.2854	60.1081	66.6107	70.6268	71.4206	74.1279	75.0504	74.7818	74.3762	106.646	106.344	104.15	101.072	108.795	107.373	107.261	110.252	108.983
		13.7174	95.6195	97.6245	97.7925	97.325	98.2858	97.8649	101.439	98.4338	111.651	68.2646	62.4123	69.3906	71.79	68.3997	67.5624	74.6457	77.024	73.3566	67.3684	60.2814	66.16	68.126	74.6097	72.3705	75.3032	76.8094	74.6501	105.874	105.042	101.427	109.493	105.349	104.106	103.332	106.344	104.743
		41.1523	90.3895	92.7304	92.8835	92.8548	87.122	98.542	92.9827	92.9458	84.5482	58.4516	51.5079	56.2885	56.8012	54.3809	53.1959	64.8537	65.1115	60.8812	64.075	62.7824	60.9252	65.9097	67.9012	70.0716	74.1393	72.6804	74.1551	98.9701	97.5141	97.1278	97.039	103.335	95.8872	103.627	104.77	103.021
		123.457	81.7469	81.8753	81.9099	83.178	83.3382	85.3742	84.243	84.7902	81.9963	49.651	40.7615	45.7495	47.3623	47.5957	43.757	50.1105	50.3157	51.0892	59.6822	63.3371	59.905	66.7081	67.0109	70.1221	68.8569	70.9793	70.0735	93.1509	93.0618	89.0206	91.0187	94.3455	86.4805	93.4307	92.0666	89.8863
		370.37	69.272	68.7486	74.5168	69.4108	71.1175	70.6965	74.3458	72.5568	71.2677	34.9241	32.2424	36.6674	35.2377	34.1579	32.2271	37.6508	37.3036	37.8666	53.7343	57.6863	50.2428	59.3938	60.5318	61.6744	61.3994	64.7542	65.7917	75.6242	75.7133	70.6172	78.8588	79.1617	75.9817	80.4012	80.4697	78.6316
		1111.11	51.8388	53.8785	55.4242	51.288	57.9679	57.0575	51.689	55.5669	58.0925	26.0099	24.2765	25.1654	25.3916	24.0098	24.1196	27.5642	26.8381	24.865	48.7323	46.5532	46.0183	49.8816	51.4922	55.4338	52.4041	56.1697	57.8708	58.4787	58.0281	55.4676	52.1392	58.6734	59.1001	62.3316	65.2282	59.5983
		3333.33	26.6124	26.3063	27.8965	26.8374	28.6721	30.7539	28.4639	28.3377	28.8954	13.8758	11.9152	12.7054	14.1546	13.8251	13.4316	14.5573	13.8838	13.2156	26.253	25.3616	24.9109	27.7781	29.095	29.1455	31.5274	33.1653	35.2562	32.6863	30.8638	30.2497	34.6289	33.1743	27.98	36.3411	35.9408	34.6136
		10000	5.36167	6.0827	6.02344	6.88893	6.29413	6.43597	7.10152	7.21201	7.18044	6.99635	6.49755	6.76423	6.39937	6.79742	6.68304	7.65399	7.47509	6.89631	10.8707	12.6139	11.4154	11.9014	12.6264	12.9293	13.6948	14.8271	15.5961	9.11749	9.58798	7.57232	7.18428	7.98729	6.58775	9.75544	10.656	9.31832

## Sheet: Fig 5g
			NCI-H2405		NCI-H2405-ER
		Exarafenib	-	+	-	+
		Puncta count per cell	14	4	1	4
			8	4.5	1	16.5
			17	3	1	13.5
			6	3	2	17
			6	5	0	13.5
			5.5	2	6	13
			1	2.5	9	14.5
			3.5	22	9	10.5
			5	17	7	14
			6	16	1	14
			6	8	2	11.5
			21	3	7	11.5
			12	0	1	10.5
			11.5	0	1	15
			17	0.5	0.5	5.5
			15	1	0	17
			7	1	0	18
			11	4	3	26
			0.5	9	0	12.5
			4	4	0	36
			2	6	0.5	20
			6	8	0	7
			5.5	5	0	15
			4	3	0.5	11.5
			3	7	2	4.5
			2	3	1	12.5
			6.5	1	1	11
			9	4	14	20
			5	0	6.5	5
			9	5.5	3	14
			2	1	8	46
			2	1	5.5	7
			5	5	7	9
			8	7	22	5
			2.5	4	2	20
			18	3	6	16
			10	7	5	20
			4	6	8	16
			3.5	6	14.5	15.5
			5	3	9	24
			5	3	3	18
			0	8.5	11	18
			6.5	2.5	7	8
			6.5	1.5	1.5	5.5
			16	3	6	30
			8	1	29	28
			9	12	3.5	19
			10	9	14	36
			4	4.5	5.5	9
			4	3	16	13
			5	4	11	11.5
			3	3	5	4.5
			4	5	2.5	20
			11	3.5	2	13.5
			10	8	2	11
			0	5	9	12
			4	9	11.5	12
			12	8	10	2.5
			18	5	1	9.5
			7	4	6	3
			6.5	3	9	9.5
			8	6.5	20	5
			5	5	21	3
			18	8	22	20
			14	7.5	3	31
			16	6	2	18
			6	5	3	15.5
			19	9	11	8.5
			24	12	8	15
			12	9	10	6
			10	7.5	9.5	5
			13	12	7.5	18
			15	20	3.5	11
			8	7	9	26
			8		6.5	10.5
			4		5	13
			5		5	29
					9	16
					3	14
					11.5	15
						12
						7
						19
						17.5
						7
						16
						7
						11
						10
						13
						13.5
						12

## Sheet: Fig 5h
			NCI-H2405		NCI-H2405-ER
		Exarafenib	-	+	-	+
		Puncta count per cell	14	4	1	4
			8	4.5	1	16.5
			17	3	1	13.5
			6	3	2	17
			6	5	0	13.5
			5.5	2	6	13
			1	2.5	9	14.5
			3.5	22	9	10.5
			5	17	7	14
			6	16	1	14
			6	8	2	11.5
			21	3	7	11.5
			12	0	1	10.5
			11.5	0	1	15
			17	0.5	0.5	5.5
			15	1	0	17
			7	1	0	18
			11	4	3	26
			0.5	9	0	12.5
			4	4	0	36
			2	6	0.5	20
			6	8	0	7
			5.5	5	0	15
			4	3	0.5	11.5
			3	7	2	4.5
			2	3	1	12.5
			6.5	1	1	11
			9	4	14	20
			5	0	6.5	5
			9	5.5	3	14
			2	1	8	46
			2	1	5.5	7
			5	5	7	9
			8	7	22	5
			2.5	4	2	20
			18	3	6	16
			10	7	5	20
			4	6	8	16
			3.5	6	14.5	15.5
			5	3	9	24
			5	3	3	18
			0	8.5	11	18
			6.5	2.5	7	8
			6.5	1.5	1.5	5.5
			16	3	6	30
			8	1	29	28
			9	12	3.5	19
			10	9	14	36
			4	4.5	5.5	9
			4	3	16	13
			5	4	11	11.5
			3	3	5	4.5
			4	5	2.5	20
			11	3.5	2	13.5
			10	8	2	11
			0	5	9	12
			4	9	11.5	12
			12	8	10	2.5
			18	5	1	9.5
			7	4	6	3
			6.5	3	9	9.5
			8	6.5	20	5
			5	5	21	3
			18	8	22	20
			14	7.5	3	31
			16	6	2	18
			6	5	3	15.5
			19	9	11	8.5
			24	12	8	15
			12	9	10	6
			10	7.5	9.5	5
			13	12	7.5	18
			15	20	3.5	11
			8	7	9	26
			8		6.5	10.5
			4		5	13
			5		5	29
					9	16
					3	14
					11.5	15
						12
						7
						19
						17.5
						7
						16
						7
						11
						10
						13
						13.5
						12

[truncated: 22 more sheets: Fig 6a, Fig 6b, Fig 6c, Fig 6d, Fig 6e, Fig 6f, Fig 7a, Fig 7c, Fig 7d, Sup Fig 2c, Sup Fig 2d, Sup Fig 3a, Sup Fig 3b, Sup Fig 3c, Sup Fig 4b, Sup Fig 5b, Sup Fig 6a, Sup Fig 6c, Sup Fig 10a, Sup Fig 10b …]
